# Supplementary material for: Does digital inclusive finance promote industrial transformation? New evidence from 115 resource-based cities in China
Source: PLoS One. 2022 Aug 29;17(8):e0273680. doi: 10.1371/journal.pone.0273680 (PMC9423615; doi:10.1371/journal.pone.0273680)
Supplement: S1 Data — (XLSX) [file pone.0273680.s001.xlsx]

## Sheet: Sheet1
	city	year	Digital inclusive finance	Optimization of industrial structure	Rationalization of industrial structure	Government regulation	Regional openness	Economic development level	Capital investment	Population density	Railway	Technological innovation	Residents’ income level	Coverage_breadth	Usage_depth	Digitization_level
Tangshan city	1	2011	61.74	3.43334	0.419007	949.294	128.366	71565	8.77256	0.0519158	14124.3	2974	42029.4	59.37	61.36	70.22
Handan city	2	2011	45.38	3.48615	0.668467	1613.61	151.852	30270	26.8707	0.0812267	14137.8	1976	36119.6	31.65	52.24	78.26
Xingtai city	3	2011	41.46	3.3728	0.6125	2171.36	7.28021	20027	34.0821	0.0592697	14100	1008	34829.7	29.25	53.71	59.48
Zhangjiakou city	4	2011	47.19	3.6811	0.416667	727.832	107.907	25649	23.1196	0.0127021	19366.2	352	33437.1	42.8	47.95	60.31
Chengde city	5	2011	44.82	3.40718	0.325792	2763.55	33.3251	31705	30.3041	0.00947835	19014.5	439	34136.9	42.89	50.57	40.76
Datong city	6	2011	57.7	3.77872	3.01468	1569.44	81.4595	25341	9.29091	0.0226878	12395	496	43870	50.97	64.47	67.59
Yangquan city	7	2011	54.3	3.66254	5.21074	1334.83	221.867	38500	8.55343	0.0288221	5484.73	304	47345.6	63.13	23.34	81.44
Changzhi city	8	2011	42.03	3.33541	1.15545	1962.71	109.843	36425	20.2848	0.0239556	10953.3	969	39294.6	43.61	14	87.74
Jincheng city	9	2011	56.57	3.40817	5.84234	2349.37	157.381	39205	26.4415	0.0230769	8631.25	852	48705.5	58.36	34.22	91.3
Shuozhou city	10	2011	36.78	3.59374	3.50735	1354.27	87.5522	49692	9.20428	0.0162447	9784.97	210	38683.3	41.64	32.62	28.31
Jinzhong city	11	2011	48.82	3.60767	1.37288	834.09	47.2282	27300	31.1513	0.019723	14963.5	681	37720.5	53.45	34.2	60.09
Yuncheng city	12	2011	42.6	3.56161	0.00518135	1324.37	127.656	19733	45.1063	0.0364309	15305.1	835	30490.8	37.41	35.3	73.03
Xinzhou city	13	2011	40.6	3.6517	2.05172	1328.43	19.5516	18019	50.6645	0.012288	16892.5	423	30546.2	41.21	12.49	89.66
Linfen city	14	2011	41.03	3.41378	0.781818	912.031	51.3758	26220	25.0475	0.0217065	17389.6	645	28522.8	43.73	20.88	68.75
Lvliang city	15	2011	46.9	3.09241	1.26335	1364.69	109.632	30224	52.2541	0.0183248	16260.4	322	38952.9	42.48	32.95	86.84
Baotou city	16	2011	61.18	3.736	0.0625	456.597	266.591	112372	8.22931	0.00798761	6860	1084	47053.6	64.54	50.87	68.83
Wuhai city	17	2011	57.3	3.26843	2.15385	1618.16	79.5833	89521	5.58509	0.0308438	889	60	42941.9	78.36	37.2	24.31
Chifeng city	18	2011	40.56	3.42491	0.812658	932.857	17.626	31121	18.2087	0.00510881	23246	421	38318.5	31.79	41.83	67.2
Erdos city	19	2011	63.43	3.62007	1.69257	990.109	254.96	163014	27.521	0.00182086	17250	399	59298.6	62.07	54.35	84.43
Hulunbeier city	20	2011	38.39	3.60387	2.00535	726.306	54.8873	45038	38.1403	0.00103376	20234	193	37078.1	45.02	44.1	6.15
Anshan city	21	2011	55.92	3.73743	0.0233918	1271.82	296.99	68224	10.1812	0.0379575	7297.2	4043	33731.5	62.13	57.24	32.97
Fushun city	22	2011	54.12	3.50195	0.408187	1386.61	120.863	52245	8.58479	0.019528	5951.9	716	36186.2	59.84	45.11	51.63
Benxi city	23	2011	54.54	3.46636	0.219512	1317.58	217.82	60552	7.22992	0.0183385	3981.8	631	35451	64.84	38.65	49.4
Fuxin city	24	2011	42.32	3.48554	2.31441	3584.87	201.244	26480	14.6265	0.0186017	6293.9	618	33108.2	46.06	34.52	44.12
Panjin city	25	2011	68.49	3.15785	2.80829	1174.96	1154.53	79584	10.3122	0.0319766	3372.4	572	30395.8	77.18	49.09	75.05
Huludao city	26	2011	40.47	3.66356	0.0785536	2761	441.708	24789	12.4449	0.0270065	6708.2	468	31492.9	43.08	47.79	18.58
Jilin city	27	2011	46.25	3.67529	0.0907668	1118.78	179.408	50914	11.2585	0.0156364	14631	1276	35091.7	50.04	51.07	24.96
Liaoyuan city	28	2011	44.82	3.46511	3.24359	1264.89	204.599	40844	11.8466	0.0238327	4205	148	27805.7	38.37	42.95	69.5
Tonghua city	29	2011	46.57	3.627	0.298677	1887.82	208.285	34515	22.9989	0.014476	6427	491	28397.3	43.91	53.46	42.83
Baishan city	30	2011	54.59	3.43946	0.591973	2268.84	186.729	41325	15.0669	0.00734076	6510	164	29987	56.3	46.54	63.57
Songyuan city	31	2011	30.88	3.52076	3.09677	806.162	84.532	46749	14.4143	0.0137978	11885	263	33697.6	28.44	14.48	68.75
Jixi city	32	2011	47.69	3.45221	4.21229	2005.52	106.877	26864	9.89958	0.00835915	5285.2	333	31138.2	47.38	35.06	71.65
Hegang city	33	2011	45.23	3.18304	5.0641	2261.44	91.5983	28774	6.54537	0.00741902	2481.5	222	37525.8	51.32	38.97	36.49
Shuangyashan city	34	2011	49.31	3.08329	9.25862	2160.32	42.899	33215	16.3272	0.00666608	3753.5	364	17208.2	47.84	48.63	55.4
Daqing city	35	2011	61.53	2.66445	1.38068	425.131	72.894	133301	2.89587	0.0132799	7903.8	4042	49539.3	71.89	64.46	22
Yichun city	36	2011	47.19	3.41543	0.0912548	4076.01	234.337	18142	10.1261	0.00385061	2226.6	401	18514.4	45.41	49.8	48.31
Jiamusi city	37	2011	43.65	3.7535	8	1739.53	28.043	33209	4.59253	0.0149758	9264.6	120	33398.1	40.56	48.54	44.93
Mudanjiang city	38	2011	46.62	3.33435	0.150342	2540.3	201.075	33675	20.1364	0.00688181	7700	1020	31026.9	48.75	46.52	39.78
Heihe city	39	2011	27.03	3.53631	0.320896	5354.13	128.698	18103	40.9374	0.00251785	9045.1	325	19176.1	38.82	18.98	2.7
Xuzhou city	40	2011	59.82	3.70254	0.615914	1059.2	266.648	41407	9.74336	0.0830174	16199	10764	39490	64.13	65.31	35.64
Suqian city	41	2011	50.35	3.65765	0.0351906	1830.34	92.8048	27839	15.733	0.065122	10416	1274	31995.6	48.47	65.15	29.65
Huzhou city	42	2011	77.79	3.61738	0.0307434	943.431	399.734	52477	10.8479	0.0448625	7987.8	10723	41106.9	86.82	91.89	22.35
Huainan city	43	2011	50.92	3.47103	3.73879	1688.99	147.543	30400	9.0354	0.0443962	4180	1339	51909.9	54.12	53.4	35.85
Maanshan city	44	2011	57.1	3.29916	0.162011	1027.92	560.042	52000	12.1333	0.0564584	5095	2370	45737.8	63.66	60.73	28.85
Huaibei city	45	2011	47.48	3.26079	3.72152	1418.81	350.75	26239	10.1792	0.0809194	3560	784	50070.2	43.57	41.4	71.49
Tongling city	46	2011	63.69	3.22724	0.0191304	1115.93	265.488	79704	7.84793	0.0247995	1555	1593	42796	77.35	62.96	19.93
Chuzhou city	47	2011	45.43	3.73743	0.0890805	2366.54	275.629	21634	30.0231	0.0335084	14539	3060	34877.7	44.26	58.73	25.12
Suzhou city	48	2011	35.41	3.48554	1.09059	1056.94	225.425	14971	13.5045	0.0653084	12612	563	34368.1	19.77	55.39	50.73
Bozhou city	49	2011	27.08	3.48093	0.363248	2081.42	275.643	12868	13.9293	0.0709072	10843	658	31756.9	14.29	52.35	23.42
Chizhou city	50	2011	51.82	3.53164	0.0727273	2369.99	313.574	26345	13.8314	0.0192166	6828	984	37501.2	44.88	60.14	59.59
Xuancheng city	51	2011	56.03	3.56502	0.0540541	1552.48	300.214	26360	33.3097	0.0226915	11970	2814	39394.8	53.03	67.57	44.98
Sanming city	52	2011	60.87	3.47259	0.209945	1060.22	49.0598	48376	31.6489	0.0119051	14017	893	37601.8	69.39	65.45	24.37
Nanping city	53	2011	60.77	3.58685	0.0234375	1539.94	56.3048	33775	29.9533	0.0119254	13734	967	33750.1	67.69	66.56	27.38
Longyan city	54	2011	63.45	3.52783	0.240721	925.584	89.975	48554	14.3841	0.0154802	12337	1725	35552.2	68.33	61.17	51.48
Jingdezhen city	55	2011	59.37	3.59044	0.119565	1777.26	84.19	35421	11.2392	0.0312809	4293.03	547	29046.8	54.13	81.45	36.56
Pingxiang city	56	2011	51.2	3.37005	0.913386	1712.17	176.616	35350	13.1008	0.0496737	6452.58	445	31025.1	43.17	64.42	53.7
Xinyu city	57	2011	41.63	3.49195	0.0690377	1238.71	492.417	68155	8.52703	0.0375708	4130.52	407	26289.7	49.45	33.31	30.9
Ganzhou city	58	2011	48.38	3.27677	0.101357	1035.58	449.117	15895	28.0365	0.023329	26537.7	930	27850.9	38.34	67.09	47.54
Yichun city	59	2011	42.13	3.34498	0.245404	1753.83	258.203	19823	46.9342	0.0303658	17189.5	871	27293	28.17	57.25	60.78
Zibo city	60	2011	59.58	3.86577	0.164332	513.056	88.5839	72176	6.42869	0.0710478	10486	7134	37943.9	67.17	57.76	37.83
Zaozhuang city	61	2011	47.75	3.58961	1.7487	1220.41	49.5254	41746	9.25341	0.0863716	7003.5	2753	34977.8	44.74	57.65	39.71
Dongying city	62	2011	61.31	3.4956	1.35106	676.361	33.8841	130811	7.23428	0.0225646	8278.2	4318	45608.4	76.42	47.22	37.01
Jining city	63	2011	44.57	3.54038	1.52205	1393.8	163.517	35729	17.6924	0.0757129	16257	8754	39251.5	44.06	46.84	42.11
Taian city	64	2011	45.66	3.55105	0.657462	1299.32	28.0938	41850	20.8439	0.0720819	13927.2	4612	35500.7	41.49	48.05	55.11
(DC)Laiwu city	65	2011	48.25	3.59319	0.297229	967.961	105.768	46983	5.35742	0.056545	3600.1	3364	37750.5	45.84	45.38	61.41
Linyi city	66	2011	48.51	3.4886	0.178926	1075.32	62.7027	27503	10.0707	0.0628817	22621.4	4704	37445.6	38.09	54.95	71.22
Luoyang city	67	2011	56.86	3.52636	0.106509	1586.59	422.67	41198	19.3207	0.0466724	17949.2	5855	33471.8	57.11	54.97	59.47
Pingdingshan city	68	2011	38.13	3.43946	1.12866	1383.04	133.91	30227	14.3546	0.0696397	13391.6	1721	36740.7	40.08	32.78	41.4
Hebi city	69	2011	46.74	3.38337	1.24036	1857.9	463.486	31763	13.0336	0.0752062	4442.6	752	30265.5	39.24	53.66	58.9
Jiaozuo city	70	2011	53.29	3.34251	0.516742	2171.93	218.424	40809	30.8557	0.0908868	7348	2191	30384.7	53.34	45.13	67.95
Puyang city	71	2011	40.79	3.14415	2.16146	1514.55	113.395	25066	18.6944	0.0994747	6407.8	1582	32530.7	35.57	48.06	44.81
Sanmenxia city	72	2011	52.02	2.90307	1.92147	3027.68	395.974	46049	53.641	0.0214939	9404	873	33628.2	52.82	27.07	94.73
Nanyang city	73	2011	37.35	3.14888	0.194379	1935.26	114.326	21590	26.7936	0.0453016	37969.2	2316	26535.7	22.66	53.55	56.43
Huangshi city	74	2011	46.75	3.8906	0.263844	1248.01	227.513	38074	11.031	0.0567532	5611.1	1307	26996.2	52.33	42.73	35.63
Ezhou city	75	2011	45.25	3.35096	0.10814	1154.91	181.644	46756	6.24349	0.0685464	3024.1	265	26040.6	51.32	50.93	14.87
Hengyang city	76	2011	42.56	3.54472	0.178868	1789.89	185.158	24231	15.5044	0.0520688	20569	1591	30942.6	27.08	60.9	60.37
Shaoyang city	77	2011	38.46	3.58324	0.345714	2541.37	64.8828	12797	28.6404	0.0382861	21609.4	881	29464.9	13.62	76.08	52.14
Chenzhou city	78	2011	45.9	3.43946	0.669776	1925.11	315.796	29305	24.4949	0.0261865	16991.1	786	34825.9	34.67	62.47	52.84
Loudi city	79	2011	40.5	3.38099	0.424077	1514.64	128.105	22362	15.6336	0.0537428	14611.5	895	31067.7	29.58	61.19	38.97
Shaoguan city	80	2011	55.96	3.77574	0.0757282	1573.56	188.192	28760	10.6634	0.0179058	13749	1019	35828.9	49.66	64.78	60.71
Yunfu city	81	2011	59.09	3.48584	0.0540541	2052.03	122.941	20302	31.8092	0.0367407	7111	366	30121.3	41.04	75.77	88.4
Baise city	82	2011	43.97	3.27261	0.270833	1930.21	15.9779	18867	44.1464	0.0106431	14290	99	32311.8	31.09	41.85	90.38
Hezhou city	83	2011	43.45	3.45126	0.0865385	1225.26	150.059	18163	19.8962	0.0198503	3793	151	29266.9	26.83	56.8	74.1
Hechi city	84	2011	27.98	3.56275	0.489627	826.041	10.8666	15141	41.2279	0.0125583	11611	139	29903.8	26.2	22.03	44.67
Zigong city	85	2011	49.94	3.35131	0.158537	1258.33	17.0734	29101	6.11987	0.0746633	6013.18	717	34509.9	42.67	72.14	33.62
Panzhihua city	86	2011	52.63	3.03013	0.234763	1377.78	151.872	53032	7.30438	0.0150661	4597.91	1696	41372.5	59.96	25.44	77.83
Luzhou city	87	2011	46.31	3.24805	0.0438799	1748.32	27.6999	21339	10.4642	0.0411216	12980.3	617	30732.5	36.02	66.39	43.79
Guangyuan city	88	2011	40.68	3.54356	0.731092	3274.48	37.0036	16225	24.5616	0.0190759	15557.9	330	35984.8	35.12	49.56	42.91
Nanchong city	89	2011	41.19	3.25037	0.00442478	2285.18	52.7215	16386	18.1871	0.0605978	20283.3	495	31169	28.83	58.47	50.58
Guangan city	90	2011	42.46	3.38912	7.78571	2285.13	33.4478	20572	20.9517	0.0739776	9641.32	247	34605.6	24.15	51.31	86.82
Dazhou city	91	2011	35.08	3.19417	0.814672	844.314	32.4402	18474	42.0765	0.041641	19112.1	349	31763.5	20.19	56.29	45.73
Yaan city	92	2011	43.68	3.27828	0.244275	898.457	68.0235	23147	28.9723	0.0103549	5932.75	344	31011.3	45.71	46.18	32.43
Liupanshui city	93	2011	21.26	3.46917	2.15746	865.873	31.3883	21522	15.218	0.0324188	11904.1	129	39873.1	21.34	13.28	35.5
Anshun city	94	2011	32.25	3.80733	0.234177	3386.4	93.2267	12468	16.7885	0.0304629	9228.16	362	35037.5	31.21	37.91	25.43
Yuxi city	95	2011	31.46	3.32719	0.704875	602.777	14.9582	20588	22.6724	0.0218524	16702	334	35888.9	14.76	32.44	84.79
Baoshan city	96	2011	37.42	3.60767	0.173554	1964.53	105.761	12705	20.014	0.012945	12315	122	26904	16.97	51.83	78.78
Zhaotong city	97	2011	30.7	3.47754	1.94675	1626.46	5.5578	8877	31.4857	0.0258167	15316	64	34013.6	6.4	55.39	66.05
Lijiang city	98	2011	56.21	3.71941	1.2439	2145.15	31.6009	14279	35.9474	0.00589666	6620	106	31467.7	40.56	70	82.84
Puer city	99	2011	30.29	3.53018	0.0952381	2089.79	46.3597	9773	45.2835	0.00578548	19176	64	26162.7	9.58	44.42	73.02
Lincang city	100	2011	30.91	3.38676	0.0617284	3603	70.1559	11166	77.2458	0.00997883	14475	71	30189.4	5.1	53.47	75.14
Tongchuan city	101	2011	49.97	3.36419	2.41	1340.07	57.8013	28034	5.0031	0.0220247	3560	84	33953.4	44.25	44.19	79.34
Baoji city	102	2011	49.34	3.23238	0.0638104	1286.51	30.209	31579	12.6865	0.0211514	14676	1494	35833.6	47.85	48.32	56.13
Xianyang city	103	2011	54.12	3.29843	0.210526	1173.62	29.7553	27751	22.6361	0.0550817	15327	1699	32760.1	42.43	53.26	94.3
Weinan city	104	2011	37.49	3.44744	0.615385	1066.13	31.5166	19424	40.561	0.0429953	17764	543	33951.1	32.82	24.61	76.31
Yanan city	105	2011	33.3	2.94286	7.58065	842.603	9.04196	50807	44.5406	0.00628831	15727	316	42674.1	49.76	19.73	3.64
Yulin city	106	2011	46.1	3.17889	2.55233	836.017	5.89128	68358	34.547	0.0086368	23393	238	45038.1	53.75	26.2	57.02
Jinchang city	107	2011	57.83	2.80215	0.0192308	349.668	12.8066	50060	6.62833	0.00521953	2188.59	354	43213.7	61.15	39.31	80.5
Baiyin city	108	2011	40.33	3.44649	0.735211	1575.24	12.8297	20660	8.61612	0.00892582	9728.75	338	39808.6	30.54	32.43	87.01
Wuwei city	109	2011	31.32	3.49953	0.274194	1787.9	12.8286	15007	15.4926	0.00593564	9112.26	109	27016.5	15.16	40.6	67.85
Zhangye city	110	2011	48.41	3.54847	0.308219	2445.88	12.8286	21357	12.0115	0.00339189	10663.7	181	26696.5	44.01	36.77	84.08
Pingliang city	111	2011	28.31	3.43592	4.875	1795.67	12.8286	13320	34.981	0.020957	9650.23	109	36852.2	17.3	42.04	39.73
Qingyang city	112	2011	34.62	3.16969	33.75	3102.13	12.8286	20506	41.3713	0.00966184	11567.3	94	34628.4	24.12	40.67	58.29
Longnan city	113	2011	31.84	3.77963	1.69565	3012.09	12.8286	6457	46.3179	0.0101728	14803.3	32	29426.7	10.21	38.35	91.4
Shizuishan city	114	2011	41.89	3.39886	0.125749	1667.32	8.07629	50377	10.4271	0.0141431	2429	280	38555.9	56.25	34.94	7.09
Karamay city	115	2011	77.81	2.31747	2.36102	789.628	9.38072	129105	2.50191	0.00488688	950.4	426	59151.4	89.74	93.55	9.83
Tangshan city	1	2012	96.38	3.45695	0.347923	1030.57	132.485	69929.7	9.14737	0.0522468	14532.9	3271	45230	93.89	92.68	111.32
Handan city	2	2012	76.76	3.51779	0.776284	1876.9	167.021	29790.1	30.4575	0.0823125	14710.6	2065	37987.5	70.46	78.93	93.66
Xingtai city	3	2012	80.22	3.40652	0.341897	2472.76	41.099	19490	37.754	0.0601383	15639.1	1432	37932.1	68.34	88.46	104.45
Zhangjiakou city	4	2012	83.43	3.69957	0.450704	743.589	127.727	25674.3	23.7539	0.0127293	19606.2	430	35658.1	76.63	85.26	102.53
Chengde city	5	2012	81.42	3.44744	0.299766	3199.61	69.66	30831.2	32.3888	0.00954419	19369.2	555	34605.8	76.57	94.19	74.19
Datong city	6	2012	101.21	3.78328	2.71509	1538.67	142.427	25263.4	9.48202	0.0227234	12515.1	550	48210.1	85.2	104.98	147.21
Yangquan city	7	2012	86.85	3.67858	5.64135	1452.84	247.231	39693	8.39752	0.0289757	5599.67	652	54386.1	94.64	70.22	91.33
Changzhi city	8	2012	74.19	3.35411	1.30272	1920.92	132.694	35897.4	20.5911	0.0240846	11183.9	1215	44981.5	78.3	59.53	87.28
Jincheng city	9	2012	91.06	3.44138	5.27119	2284.35	160.644	40197.1	26.709	0.0231512	8757.11	794	54470.5	92.37	71.76	121.81
Shuozhou city	10	2012	75.87	3.57683	3.87597	1380.81	83.9882	52865.6	8.77568	0.0163294	10056.6	312	44783	75.75	69.05	88.7
Jinzhong city	11	2012	89.51	3.60902	1.72495	930.341	76.8064	27332.4	31.4258	0.0198267	15330.6	783	42683.1	89.15	80.35	107.35
Yuncheng city	12	2012	78.92	3.62087	0.00517063	1140.38	120.093	18735.7	43.8976	0.0366284	15509.1	1029	31564.5	75.45	72.67	101.72
Xinzhou city	13	2012	78.62	3.66791	2.11299	1418.63	19.9555	18238.9	52.3779	0.012284	17280.4	484	34442.6	76.47	64.43	111.49
Linfen city	14	2012	81	3.44106	1.03119	928.525	70.3624	25459.6	26.5425	0.0209716	17816.3	859	32825.8	79.08	73.53	100.93
Lvliang city	15	2012	81	3.10459	1.32566	1852.63	164.052	29708.4	59.5719	0.0185367	16712.7	452	46899.2	77.3	62.1	127.57
Baotou city	16	2012	103.99	3.73933	0.0655637	792.541	252.715	112743	8.29304	0.00804883	6862	1215	51646.1	106.9	89.38	120.9
Wuhai city	17	2012	98.15	3.2461	1.60377	1663.09	66.0781	92593.7	5.45983	0.0312429	890	107	51471.4	112.15	58.97	123.11
Chifeng city	18	2012	76.63	3.38439	0.88	980.867	4.55323	32609.9	17.5876	0.00512325	23825	625	45594.4	70.94	83.61	82.73
Erdos city	19	2012	100.59	3.61119	1.54722	942.481	264.11	163839	27.9992	0.00175065	17822	398	66430.3	103.95	72.23	141.05
Hulunbeier city	20	2012	83.06	3.55392	1.59574	773.672	50.8084	47218.8	36.3975	0.00101847	20788	143	44687.9	85.27	73.5	93.16
Anshan city	21	2012	96.6	3.7293	0.0257143	1738.2	331.351	63206.4	12.4852	0.0378279	7271	4328	34523.7	94.2	105.68	88.03
Fushun city	22	2012	91.61	3.51244	0.422172	1516.3	64.5092	53435.6	8.98747	0.019457	6023.7	860	38754.4	94.55	93.15	79.08
Benxi city	23	2012	87.92	3.52459	0.206935	1548.35	261.835	58866.7	7.71352	0.0182077	4076.4	753	38764.2	89.83	84.51	87.81
Fuxin city	24	2012	85.37	3.46323	2.37154	3235.45	206.237	28355.3	14.3794	0.0185533	6317.1	628	38564.7	79.77	84.31	105.78
Panjin city	25	2012	99.41	3.15828	1.11809	1286.59	816.351	79591.8	10.588	0.0313917	3392.2	667	33950.4	103.42	86.93	108.83
Huludao city	26	2012	85.09	3.66356	0.0524738	2356.35	465.103	25305	13.3467	0.0268817	6920	496	36038.5	77.93	91.98	96.21
Jilin city	27	2012	90.39	3.69685	0.102703	1200.91	183.751	50217.9	11.8812	0.0155462	14673.6	1493	40445.9	85.49	89.94	107.38
Liaoyuan city	28	2012	81.8	3.4701	3.25	1337.63	137.8	44177.7	11.702	0.0237354	4236.9	156	32359.6	73.4	81.15	110.74
Tonghua city	29	2012	82.09	3.61416	0.300766	2188.69	209.813	34920.5	24.87	0.0143864	6515	422	31764.3	78.09	85.61	88.88
Baishan city	30	2012	92.02	3.44298	1.26384	2144.63	82.1959	44783.9	14.3112	0.00730648	6531.6	213	33390.4	86.32	96.85	102.07
Songyuan city	31	2012	72.4	3.56981	2.71154	1033.76	94.5708	49265.2	15.7777	0.0136892	11944.9	224	36492	63.25	66.26	113.77
Jixi city	32	2012	82.97	3.42459	3.8877	2132.3	109.481	28250.9	10.5343	0.00822639	5705	610	37533.5	77.31	67.72	129.33
Hegang city	33	2012	90.41	3.1659	5.59701	2569.21	91.6449	29970.9	6.75614	0.00739857	2496.2	510	40011.4	84.04	83.7	123.6
Shuangyashan city	34	2012	86.95	3.07685	8.57143	2611.01	43.9745	34081.8	18.5189	0.00663081	3674.2	865	22692.1	80	79.79	122.93
Daqing city	35	2012	98.25	2.72589	1.43413	397.964	79.3683	129152	3.1261	0.0132799	8026.5	4680	56391.3	102.85	93.43	91.8
Yichun city	36	2012	84.22	3.43237	0.105691	3487.61	137.787	18805.5	10.3153	0.00381707	2301	385	24193.1	79.24	87.3	95.08
Jiamusi city	37	2012	77.21	3.63019	7.19417	1947.52	59.68	29370.9	5.3406	0.0149273	9301.7	198	37976.8	74.29	94.35	55.72
Mudanjiang city	38	2012	81.46	3.45157	0.152174	2738.26	84.8236	33637.3	19.9513	0.00668607	7921.8	1586	34296.4	82.96	78.57	81.77
Heihe city	39	2012	77.29	3.49681	0.293413	11520.7	248.56	17174.5	86.6331	0.00249189	9118.6	578	21818.8	73.05	82.92	81.05
Xuzhou city	40	2012	101.64	3.72497	0.549965	1045.9	267.203	42576.7	9.70494	0.0841904	16278.3	12422	44067.5	97.74	118.19	84.43
Suqian city	41	2012	89.31	3.63759	0.0322148	1960.03	187.436	28812	15.3214	0.0657321	10597	2566	35902	83.14	104.32	82.39
Huzhou city	42	2012	119.58	3.673	0.0367325	933.839	389.139	53101.9	11.1196	0.0449141	8110.93	12934	46290.6	117.92	143.71	81.23
Huainan city	43	2012	99.57	3.3379	4.56213	2063.1	175.487	29874.2	9.24617	0.0440709	4200	2884	57550.2	88.4	109.64	118.16
Maanshan city	44	2012	108.43	3.32251	0.146667	1335.24	686.284	50149	12.5021	0.056409	6958	3423	51172.3	96.24	130.87	107.86
Huaibei city	45	2012	85.54	3.24181	4.24211	1612.55	384.376	26117.8	10.5926	0.0796425	3621	2123	57000.6	78.13	92.48	97.43
Tongling city	46	2012	113.18	3.20518	0.0154374	1468.75	339.018	75663.7	8.51498	0.0247995	1555	2670	47626.7	107.61	121.57	116.32
Chuzhou city	47	2012	85.67	3.32683	0.0779221	2586.18	349.446	21990.2	30.0926	0.0334492	17238	3662	41830.2	79.03	103.46	75.26
Suzhou city	48	2012	77.93	3.48554	1.14022	1079.49	255.607	15439.8	13.5966	0.06557	12612	835	38334.4	58.83	91.26	116.76
Bozhou city	49	2012	69.89	3.53602	0.334545	2545.69	319.855	13061.6	14.2941	0.071893	10843	1086	38425.6	53.36	94.24	80.21
Chizhou city	50	2012	91.46	3.58878	0.0727273	2784.28	317.808	26289.9	14.2914	0.0192761	6833	1229	38039.4	79.18	112.3	94.11
Xuancheng city	51	2012	92.7	3.49953	0.045977	1564.41	363.55	26437.1	34.4488	0.0227077	9271	2932	46408.3	85.81	111.98	80.44
Sanming city	52	2012	104.36	3.50556	0.208791	1346.41	48.5465	47955.1	33.7245	0.0119399	14250	1050	42291.3	103.89	107.43	100.35
Nanping city	53	2012	103.97	3.51661	0.0216561	1363.17	55.3055	33892.3	32.1651	0.0119444	14131	1067	40635.1	102.28	112.75	93.58
Longyan city	54	2012	104.75	3.43914	0.305556	1106.31	91.4177	48105.9	15.5295	0.0156166	12620	2217	41173.5	106.03	105.98	98.33
Jingdezhen city	55	2012	97.84	3.48768	0.129738	1977.25	118.179	35271.2	11.8687	0.03168	4595	571	34034.4	86.28	124.46	87.65
Pingxiang city	56	2012	92.81	3.46449	1.09562	1862.47	193.275	35302.7	13.3008	0.0502219	6817	480	34182.2	76.05	118.1	102.18
Xinyu city	57	2012	92.89	3.43399	0.0990476	1445.33	414.35	65104.5	9.14401	0.0379169	4317	519	42230.5	83.5	102.84	105.84
Ganzhou city	58	2012	88.48	3.61308	0.0816864	1026.96	428.691	16101.8	25.6409	0.0235424	28160	1218	32872.3	74.2	105.58	104.56
Yichun city	59	2012	82.41	3.31309	0.265343	1773.38	241.178	20590.1	44.3258	0.0306979	17761	1079	32740.6	64.35	106.5	98.22
Zibo city	60	2012	109.8	3.62301	0.162075	556.756	88.7712	70925.3	5.63295	0.071031	10600.8	7947	41998.6	102.76	130.25	95.87
Zaozhuang city	61	2012	92.22	3.52577	1.73642	1391.71	52.7887	41222.2	10.0011	0.0865031	7533.7	2968	38991	81.18	106.91	101.97
Dongying city	62	2012	109.67	3.24532	1.2161	687.929	34.1468	132418	7.56624	0.0225039	8482.5	4412	50194.2	109.88	109.69	108.95
Jining city	63	2012	86.5	3.5799	1.50758	1386.14	152.414	35669.4	17.2944	0.0757218	17439.8	8700	44526.5	80.53	87.04	105.2
Taian city	64	2012	84.81	3.69337	0.773145	1364.64	42.0875	38114.8	21.3509	0.0720046	14208	4584	39987.4	78.91	97.98	80.37
(DC)Laiwu city	65	2012	83.4	3.55991	0.383289	1056.77	120.028	43908.9	5.8657	0.0562333	3892.7	2979	41097.9	79.36	85.39	93.15
Linyi city	66	2012	87.26	3.73194	0.153301	1235.73	49.3018	27147.5	10.6653	0.0630446	24112.1	4411	42137.9	76.84	99.1	100.13
Luoyang city	67	2012	91	3.48155	0.104294	1510.71	421.905	41158.9	18.4758	0.0465805	18331	7911	42397.3	93.79	91.53	80.82
Pingdingshan city	68	2012	80.63	3.37963	1.37268	1786.99	157.654	27593.1	19.0454	0.069221	13467	1878	40896.7	75.3	74.94	108.58
Hebi city	69	2012	80.73	2.9381	1.09916	1821.14	509	31295.2	12.8185	0.0747479	4459.92	713	34041.8	72.94	93.97	82.39
Jiaozuo city	70	2012	89.73	3.20478	0.421657	2116.41	244.151	39990	29.0488	0.0902235	7365.49	2626	34751.9	90.1	74.98	115.32
Puyang city	71	2012	82.62	3.04262	1.99745	1738.26	204.106	25117.2	19.1942	0.100597	6452.2	1384	35193.4	70.87	86.15	115.03
Sanmenxia city	72	2012	88.24	3.17722	2	3280.99	418.124	45783.8	54.7619	0.0215415	9511.9	788	39391	85.81	78.8	113.45
Nanyang city	73	2012	77.75	3.39249	0.18239	2058.4	112.461	20968.2	28.2484	0.0455053	38001.9	2902	30448.1	59.2	93.14	111.03
Huangshi city	74	2012	87.58	3.39417	0.218522	1299.22	256.365	38367.5	12.2749	0.0570587	5394.3	1631	30079.7	89.87	88.74	77.93
Ezhou city	75	2012	93.78	3.31818	0.113063	1118.56	185.298	47791.6	6.30784	0.0685464	3099	300	27544.9	88.96	101.63	95.42
Hengyang city	76	2012	82.39	3.55563	0.152799	2231.66	194.692	24490.6	15.0037	0.0523041	20754.8	1519	33542.5	66.12	103.33	98.06
Shaoyang city	77	2012	73.18	3.60332	0.34456	2528.87	101.891	12943.4	29.0541	0.0384686	21704.7	913	32978	53.01	102.9	85.77
Chenzhou city	78	2012	83.75	3.45695	0.641711	1896.47	312.203	29513	24.4058	0.0263572	17398.8	1029	37946.5	71.27	97.21	100.52
Loudi city	79	2012	82.13	3.40086	0.504762	1666.76	124.655	23690	15.7274	0.0539894	14619.2	1179	34914.2	68.16	98.91	97.8
Shaoguan city	80	2012	96.39	3.79639	0.0764553	1565.22	119.559	29299.4	10.3193	0.017732	14767.4	1635	40128.3	85.16	106.79	114.59
Yunfu city	81	2012	92.45	3.46323	0.0578778	2365.04	123.433	20830.9	32.9347	0.0368563	7555.97	417	34885.5	73.9	102.22	135.95
Baise city	82	2012	76.69	3.29584	0.308642	760.783	8.41663	19352.2	43.3433	0.0112867	14723	134	35378.2	64.51	71.71	125.99
Hezhou city	83	2012	80.18	3.45852	0.104167	1558.69	144.113	17883.2	20.7161	0.0192632	4530.33	148	35418.3	60.2	95.09	119.01
Hechi city	84	2012	70.06	3.66279	0.502128	1345.53	12.1198	13002.7	52.3563	0.0122954	12004.6	133	31664.3	61.05	74.06	92.52
Zigong city	85	2012	89.93	3.32576	0.145205	1394.87	14.7394	30052.2	6.07861	0.0749829	6320.9	902	40876.5	75.12	110.6	101.25
Panzhihua city	86	2012	76.86	3.0282	0.217762	1417.84	88.5571	55353.8	7.23719	0.0150931	4663.13	1864	47457.8	90.13	63.27	57.71
Luzhou city	87	2012	78.76	3.23907	0.0659794	1925.51	31.5665	22288.7	10.3307	0.0413015	13097.8	866	35407.4	70.3	89.95	86.38
Guangyuan city	88	2012	83.95	3.50886	0.822581	3208.91	49.9435	17073.3	22.8562	0.0191004	17205.7	354	40151.9	71.24	91.13	112.86
Nanchong city	89	2012	82.29	3.23632	0.0310559	2337.2	29.702	17192.5	17.5698	0.0608703	20564.4	658	37013	67.35	92.37	113.27
Guangan city	90	2012	78.76	3.37383	10.1818	2334.42	33.2897	21457.4	20.5714	0.0739776	9776.9	312	39976.1	64.63	89.5	105.87
Dazhou city	91	2012	71.48	3.20963	0.918367	1355.92	29.5089	18959.7	43.9996	0.0419365	19310.9	420	36332	57.28	83.3	96.89
Yaan city	92	2012	87.24	3.26385	0.125	1243.27	64.987	23975.3	19.7621	0.0104014	6126.76	424	36831.1	77.87	88.43	115.98
Liupanshui city	93	2012	67.81	3.49681	2.3822	956.87	77.109	22779	16.4567	0.0325298	12061.6	295	43815.5	59.49	55.89	116.91
Anshun city	94	2012	68.35	3.82994	0.276471	3681.04	92.4079	13603.9	17.1248	0.0306895	9668.37	525	39066.4	67.25	67.9	72.82
Yuxi city	95	2012	62.04	3.33968	0.922822	662.401	17.8349	20938.9	21.9293	0.0220287	16594	329	37294.8	53	80.79	57.81
Baoshan city	96	2012	70.28	3.60278	0.145161	2518.64	118.168	13625.7	19.0287	0.0130162	12631	169	31085.7	51.3	91.37	94.62
Zhaotong city	97	2012	62.49	3.43043	2.26667	1113.54	10.2253	9316.81	30.5588	0.0259949	15277	113	37251.5	36.11	83.44	111.55
Lijiang city	98	2012	91.21	3.70056	2.06667	2200.42	85.3892	14929.2	32.8382	0.00578963	6768	121	35126.7	76.05	101.92	121.85
Puer city	99	2012	63.85	3.49104	0.0993151	2036.98	85.6902	12642.5	43.2374	0.00568608	19507	81	31369.9	39.16	81.41	113.48
Lincang city	100	2012	64.19	3.29027	0.102941	3510.06	67.6374	12722.1	68.3732	0.0100085	14637	77	34762.6	40.08	78.6	117.59
Tongchuan city	101	2012	77.75	3.33861	2.68868	1465.19	69.2894	28836.1	5.21028	0.0219732	3706.61	90	39324	77.6	72.02	88.69
Baoji city	102	2012	86.68	3.19417	0.068654	1304.95	27.6274	32618.2	12.9883	0.02119	15002.8	1394	39905.8	81.86	81.82	111.42
Xianyang city	103	2012	90.9	3.26919	0.260523	1245.87	28.3996	28327.7	22.482	0.0553122	15402.8	1669	38470.2	80.63	86.45	132.91
Weinan city	104	2012	74.61	3.44903	0.67737	1045.82	33.827	19235.6	37.7303	0.0430257	18072.8	707	41918.9	67.97	64.19	115.43
Yanan city	105	2012	70.84	2.93439	7.82609	897.393	9.93281	51263.1	43.1051	0.00635581	16755.9	234	49441.3	83.66	58.2	51.52
Yulin city	106	2012	84.46	3.13767	2.85806	783.039	7.0929	70493.4	32.442	0.00872766	25868.8	218	52874.6	89.2	60.67	112.05
Jinchang city	107	2012	97	2.92852	0.0215054	397.86	6.78947	46320.6	7.64952	0.00523073	2518.45	492	53491.4	97.48	87.49	112.7
Baiyin city	108	2012	77.11	3.44967	0.755627	1752.83	6.78928	22445.8	8.71637	0.00874173	11223.4	604	43966.6	67.51	72.13	117.83
Wuwei city	109	2012	67.54	3.45758	0.303571	1821.75	6.76854	16659.9	14.9724	0.00587381	10447	188	29740.7	56.1	69.17	102.31
Zhangye city	110	2012	85.73	3.59567	0.236486	2551.68	6.78928	21495.6	13.1919	0.0033893	10830.2	196	33410.3	80.36	66.7	138.07
Pingliang city	111	2012	72.06	3.4484	9.35294	1752.56	6.78928	13860.6	37.64	0.021047	9987.12	72	43424.4	56.3	63.67	139.35
Qingyang city	112	2012	68.26	3.1768	19.4167	1300.14	6.78928	21209.6	43.6295	0.0096729	12484.9	342	37930.6	63.35	55.85	106.98
Longnan city	113	2012	60.88	3.7851	2.12821	3041.12	6.78928	7823.27	47.7727	0.0102338	15400.1	68	33437.5	45.4	50.99	129.96
Shizuishan city	114	2012	87.06	3.39853	0.208589	1844.2	5.95982	49835	10.7376	0.0139736	2541	284	42248.4	89.46	76.23	98.79
Karamay city	115	2012	104.33	2.43973	2.51342	865.608	13.3924	120552	2.89181	0.00486102	1002.9	468	71863.4	120.88	64.38	122.27
Tangshan city	1	2013	133.93	3.47414	0.485945	816.394	136.821	69848.2	12.2346	0.0520285	17000	4884	48270.1	121.85	134.17	173.36
Handan city	2	2013	116.1	3.57683	0.376114	1308.38	178.85	25972.4	27.7863	0.0823871	15696	3224	39040.9	104.24	111.02	164.47
Xingtai city	3	2013	115.5	3.45758	0.288732	2395.85	177.523	17733.8	44.7606	0.0613609	17288	1935	39707.4	98.58	115.37	171.59
Zhangjiakou city	4	2013	120.03	3.67782	0.334884	2359.41	130.24	23780.8	25.7934	0.0126885	20204	844	36290.6	104.68	120.33	170.17
Chengde city	5	2013	121.4	3.47754	0.218456	3453.93	20.1489	28378.3	36.0956	0.00957458	20110	616	42323.1	104.43	125.93	169.22
Datong city	6	2013	135.79	3.85545	2.59213	1825.6	105.381	23942.7	10.5623	0.0240111	12537.7	1145	51577.4	113.99	151.25	179.67
Yangquan city	7	2013	127.89	3.70451	4.93455	1422.08	268.357	38366.5	9.70739	0.0291073	5630.93	918	48494.2	120.62	116.37	172.81
Changzhi city	8	2013	118.7	3.42556	1.47661	2060.46	145.223	32813.5	22.3383	0.0242637	11248.7	1701	44602	105.65	109.9	177.77
Jincheng city	9	2013	126.98	3.50706	2.46191	2890.5	170.513	39298.9	29.2117	0.0232679	8881.27	1067	54881.8	121.98	110.51	173.44
Shuozhou city	10	2013	115.03	3.63627	4.10317	1563.03	93.0788	49199	10.3612	0.0164141	10150.7	441	47172.4	104.46	117.69	145.11
Jinzhong city	11	2013	126.81	3.64153	2.4575	1005.34	111.557	25835.9	34.577	0.0201623	15565.5	1040	46371.8	118.96	117.98	168.77
Yuncheng city	12	2013	119.16	3.64988	0.010274	1111.05	7.34159	18216.2	44.8672	0.0368328	15744	1393	34406.4	108.06	103.54	184.19
Xinzhou city	13	2013	108.65	3.6966	2.51899	1418.41	4.67462	17558.1	55.2296	0.0123395	17317.8	661	38303.8	105.24	100.18	135.29
Linfen city	14	2013	120.06	3.49681	1.42117	1230.79	70.2628	23906	31.4114	0.0210703	18025.3	1061	37572.5	109.18	102.64	187.61
Lvliang city	15	2013	114.93	3.18346	1.6365	1966.3	162.681	26007.7	73.5707	0.0185461	17015.1	482	50312.4	107.06	94.92	177.25
Baotou city	16	2013	139.52	3.81815	0.0493085	1073.58	249.379	128103	8.87883	0.00810285	6870	2001	53095.3	139.07	113.37	188.5
Wuhai city	17	2013	147.75	3.50104	2.22222	1591.5	130.404	85292.3	6.13489	0.0315279	977	72	53198.5	139.21	104.85	253.9
Chifeng city	18	2013	117.17	3.50945	0.557957	1002.98	3.6744	29900.9	18.6129	0.00515769	24180	785	51274.6	99.82	123.92	162.19
Erdos city	19	2013	136.87	3.62807	1.56464	2281.14	250.587	211361	30.471	0.00177597	18170	879	68635.6	135.17	98.54	212.16
Hulunbeier city	20	2013	122.6	3.524	1.02341	776.333	100.235	46524.9	31.2483	0.000968001	21829	238	48350	111.82	111.41	178.54
Anshan city	21	2013	131.57	3.73552	0.0126697	1752.82	326.852	62969.2	12.791	0.0377631	7133	4888	40260.6	120.2	146.08	142.73
Fushun city	22	2013	131.12	3.51601	0.492435	1654.19	240.845	51659.1	9.59734	0.0193417	5986	1541	42524	121.9	135.01	154.48
Benxi city	23	2013	125.46	3.5582	0.165893	1510.26	267.042	65976.9	8.20313	0.0181008	4021	643	41278.3	114.27	134.34	146.25
Fuxin city	24	2013	119.52	3.46511	2.33333	3365.98	206.539	27057	14.8874	0.0185049	6368	893	40051.2	104.81	122.14	163.3
Panjin city	25	2013	129.2	3.18097	2.57778	1277.83	689.393	87991.3	11.3746	0.0314404	3425	1070	37758.4	127.77	125.95	139.83
Huludao city	26	2013	130.23	3.68863	0.303965	1205.51	515.563	23257	14.6345	0.0268721	7505.4	804	39720.9	104.39	139.28	199.12
Jilin city	27	2013	125.02	3.72473	0.0997732	1314.77	192.895	50300.1	12.3077	0.0154848	14713	1796	42082.7	113.04	128.4	158.4
Liaoyuan city	28	2013	106.18	3.48278	0.633152	1359.02	221.176	47323.9	11.4199	0.023716	4180	190	36538.4	98.53	84.31	171.17
Tonghua city	29	2013	112.12	3.59512	0.0892857	1924.86	209.963	37264.2	21.8954	0.014239	6583	733	36080.2	103.77	118.26	128.55
Baishan city	30	2013	126.05	3.45852	1.2803	1770.26	192.542	43730.2	14.7307	0.00726078	6413.8	188	35601.2	109.58	141.42	152.49
Songyuan city	31	2013	96.01	3.59539	1.0911	1038.19	103.905	48081.6	16.935	0.013368	12046	293	43303.9	90.3	92.22	121.73
Jixi city	32	2013	110.72	3.47476	4.96183	2286.15	109.606	25698.7	12.7206	0.00825737	9152.53	733	38523.3	101.21	106.94	148.99
Hegang city	33	2013	114.92	3.25579	3.83929	2561.14	116.162	24941.9	8.47524	0.00735084	5965.16	518	39937.9	106.87	106.88	156.09
Shuangyashan city	34	2013	117.35	3.14631	5.26042	3108.99	50.9839	31150.7	25.9498	0.00660436	8986.2	944	40293.2	104.06	119.91	156.59
Daqing city	35	2013	144.96	2.79972	1.7204	397.476	88.9476	124374	3.45893	0.013327	8727.86	5436	64305	130.18	137.79	206.79
Yichun city	36	2013	122.26	3.47661	0.015873	3282.94	142.209	19468.9	10.7288	0.0037561	6713.68	713	24786.3	104.14	119.46	187.18
Jiamusi city	37	2013	107.33	3.75607	8.12048	2491.57	16.8395	22048.8	7.61788	0.0148627	13461.6	278	39174.1	99.91	108.69	129.33
Mudanjiang city	38	2013	126.24	3.70278	0.0779817	2678.32	30.4463	39522.7	20.8234	0.00667062	12065.6	2379	38285.5	109.12	135.77	165.41
Heihe city	39	2013	110.83	3.54356	0.235602	12985.3	242.325	19069	89.1602	0.00247314	15814.4	795	33280.8	98	104.48	164.73
Xuzhou city	40	2013	137.54	3.7495	0.388724	1051.11	209.573	36504.6	10.0799	0.0855844	16332	17107	47014.9	126.2	153.68	145.63
Suqian city	41	2013	129.62	3.64884	0.0167494	1929.86	184.803	24720.4	15.8104	0.0671164	10731	6025	43244.9	112.29	136.05	175.16
Huzhou city	42	2013	160.91	3.69312	0.015873	1036.03	363.734	58895.6	11.5227	0.0451031	8216.26	16852	51637.1	145.08	189.13	161.88
Huainan city	43	2013	132.51	3.39685	2.87419	2176.75	186.475	27246.6	10.2662	0.0439805	4432	3838	58597.1	116.22	152.09	150.72
Maanshan city	44	2013	140.99	3.37895	0.36259	1372.39	837.013	45816.7	14.2082	0.056409	6989	7910	55297	124.77	165.36	150.24
Huaibei city	45	2013	120.57	3.22406	2.15285	1400.83	404.439	26445.9	10.7502	0.0782561	3787	3533	52378.3	108.18	127.53	148.84
Tongling city	46	2013	142.16	3.26194	0.0183206	1404.78	366.948	74316.6	9.04111	0.0247995	1555	4153	49065.7	133.71	155.05	146.66
Chuzhou city	47	2013	125.84	3.32647	0.0181818	2829.19	414.104	19546.1	33.453	0.0332569	16586	5739	45198	108.67	136.05	163.96
Suzhou city	48	2013	111.93	3.50375	0.475248	1063.38	298.257	12766.8	14.4466	0.064584	13406	1527	36597.1	90.1	117.37	174.1
Bozhou city	49	2013	104.04	3.5522	0.213615	2859.66	374.221	10098.7	15.2953	0.0742753	11440	1970	52395.8	85.35	134.44	110.5
Chizhou city	50	2013	127.68	3.60059	0.0507614	3002.95	351.273	23056.2	14.9852	0.0192761	7868	2184	41999.3	108.82	154.06	142.01
Xuancheng city	51	2013	136.96	3.50345	0.0215983	1542.17	421.244	24321.6	32.7984	0.0227564	10355	4404	56664.6	113.12	151.05	190.08
Sanming city	52	2013	139.23	3.46979	0.221748	1410.95	52.4132	42983.6	36.1841	0.0121272	14804	1633	47378.3	133.44	130.76	173.72
Nanping city	53	2013	142.51	3.50405	0.0313112	1679.49	58.8341	28299.9	35.8956	0.0120244	14529	1482	44931.3	131.92	145.88	171.36
Longyan city	54	2013	144.3	3.53193	0.315852	1256.12	90.0098	39498.9	17.4766	0.0158737	13446	3646	44775.3	139.34	136.25	175.29
Jingdezhen city	55	2013	139.59	3.52724	0.0944767	2182.25	127.886	33533	13.3347	0.031604	4646	752	37323.6	113.27	171.79	167.99
Pingxiang city	56	2013	128.96	3.51482	0.310559	1862.61	197.789	33672.1	14.2059	0.0505351	6827	748	38416.3	103.98	147.84	177.14
Xinyu city	57	2013	130.47	3.58712	0.0451128	1474.72	230.311	57147.1	10.4605	0.0382316	4277	750	42640.9	111.09	138.76	179.4
Ganzhou city	58	2013	126.02	3.64702	0.0697419	1170.49	409.929	14738.4	25.5243	0.0235881	28803	2567	40923.8	104.41	136.54	178.28
Yichun city	59	2013	120.08	3.38031	0.190283	1701.9	237.663	19636.5	45.0774	0.0309658	17990	1593	37752.8	93.51	145.24	162.08
Zibo city	60	2013	145.42	3.66995	0.135988	596.625	85.8952	74323.1	6.04802	0.0712992	10923.9	11000	47184.5	133.82	154.6	167.04
Zaozhuang city	61	2013	130.33	3.55934	0.892265	1079.13	53.6429	38414.2	10.7973	0.086766	8007	3892	42496.3	111.67	146.02	163.41
Dongying city	62	2013	149.2	3.2925	1.24664	717.398	36.8568	144429	8.4001	0.0226859	8609.1	6396	56811.6	139.76	161.24	158.45
Jining city	63	2013	125.93	3.60875	1.08425	1157.37	146.886	34312.6	11.4333	0.0757844	18197.8	11813	46490.6	112.01	126.87	170.17
Taian city	64	2013	125.01	3.72978	0.629703	1337.66	77.9739	41484.7	21.6536	0.0719918	14328.9	6004	44829.2	109.36	135.31	157.96
(DC)Laiwu city	65	2013	123.66	3.59484	0.266022	1160.1	115.042	42757.7	6.42062	0.0563224	4161.3	3997	47479.4	106.42	136.33	157.59
Linyi city	66	2013	126.86	3.76283	0.10259	607.555	57.3177	25438.6	11.38	0.0634285	25577.1	5777	41897	109.88	136.4	165.62
Luoyang city	67	2013	132.81	3.53631	0.0981755	1446.22	438.463	37819.7	18.1023	0.0454384	18323.8	9358	40469.9	125.15	128.56	165.81
Pingdingshan city	68	2013	116.55	3.44458	1.12114	1989.51	180.343	24113.2	21.6698	0.0681934	13467.8	2579	42493.1	105.23	116.33	154.28
Hebi city	69	2013	122.52	2.91561	0.59126	1553.28	555.536	31228.5	13.1593	0.0760312	4463.03	1017	37580.6	102.91	144.44	147.43
Jiaozuo city	70	2013	127.04	3.21044	0.258602	2779.24	240.155	38660.4	37.1467	0.0903464	7365.3	3019	34315.9	121.09	115.81	167.06
Puyang city	71	2013	119.82	3.02917	0.853107	1832.32	213.625	22590	20.4971	0.0996418	6465.17	1726	37586.1	102.44	125.16	167.53
Sanmenxia city	72	2013	120.44	3.24805	1.98737	3431.35	451.42	43759.2	58.3126	0.0216082	9526.68	854	42934.6	114.88	113.38	151.64
Nanyang city	73	2013	115.41	3.44617	0.118509	2047	124.913	17784.5	29.4765	0.0441737	38004.3	3753	36097.7	90.79	128.39	173.1
Huangshi city	74	2013	133.63	3.41576	0.18123	1204.78	265.829	35570.9	13.1576	0.0572333	5712	2000	33550.6	120.76	135.81	172.15
Ezhou city	75	2013	138.27	3.33613	0.06974	1122.85	159.078	46807.1	6.57968	0.068797	3237	475	29627.6	120.87	134.43	202.69
Hengyang city	76	2013	122.34	3.59704	0.167543	2364.97	217.659	22523.8	15.7232	0.0513694	20706	3177	36360	96.95	135.92	181.49
Shaoyang city	77	2013	108.74	3.65403	0.302326	3148.19	75.3151	11413.3	30.5995	0.0388046	21906	1244	35960.1	83.63	125.76	160.72
Chenzhou city	78	2013	123.27	3.48554	0.634483	2023.89	374.223	26864.4	24.9293	0.0264761	17522	1760	40795	100.85	123.28	197.27
Loudi city	79	2013	116.46	3.44649	0.476038	1698.42	155.697	20785.6	16.828	0.0540881	14700	1386	39422.6	98.19	124.45	162.28
Shaoguan city	80	2013	133.5	3.79773	0.0643216	1472.9	116.144	26231.5	10.2712	0.0178135	15272.9	2620	44902.2	113.93	146.15	175.12
Yunfu city	81	2013	124.43	3.53922	0.0509091	2079.74	113.667	17691.3	33.9093	0.0372801	7587.69	752	40078.9	103.62	133.02	177.55
Baise city	82	2013	111.1	3.31926	0.345912	849.356	1.47208	15907.5	46.7272	0.0113723	15296.8	409	38221.7	92.29	100.81	191.9
Hezhou city	83	2013	105.41	3.46072	0.0253165	1785.77	98.5073	14767.7	22.5253	0.0198758	4439	369	39243.5	90.07	111.3	145.37
Hechi city	84	2013	106.35	3.65816	0.30303	1277.13	88.5942	10410.7	51.163	0.0123581	12330.8	291	37469.9	89.52	107.94	159.06
Zigong city	85	2013	124.1	3.34322	0.101562	1332.99	14.091	25314.2	6.26953	0.0752568	6443	1443	46480	103.22	144.47	156.04
Panzhihua city	86	2013	113.84	3.08877	0.252513	1403.11	86.1012	59638.4	7.64692	0.0151066	4662	2231	52702	117.78	116.74	95.54
Luzhou city	87	2013	116.7	3.27147	0.0323575	2097.68	28.7539	18723.8	10.8634	0.0415631	13260	1144	43105.4	98.67	133.99	144.8
Guangyuan city	88	2013	111.84	3.51779	0.824324	3310.39	55.8709	13956.5	22.8397	0.0190085	18170	742	44549.7	99.25	103.01	169.41
Nanchong city	89	2013	117.35	3.24999	0.0180995	2387.95	27.4862	14598.7	18.3552	0.0608222	21380	1115	41626.3	98.36	122.72	170.28
Guangan city	90	2013	111.53	3.3898	1.57812	2299.44	30.446	14819.7	21.3724	0.0742776	10029	574	46898.2	96.18	115.4	155.21
Dazhou city	91	2013	105.28	3.23711	0.728358	1862.23	23.8638	15097.5	43.8168	0.0414542	19449	666	39497.1	87.07	113.64	150.24
Yaan city	92	2013	126.21	3.31018	0.212329	2852.09	16.928	22203.3	20.5665	0.0104347	6165	911	40099.6	104.06	139.17	175.79
Liupanshui city	93	2013	109.88	3.59209	2.40278	963.246	196.661	21237.9	18.6879	0.0328223	12221.6	738	46616	89.2	95.82	203.73
Anshun city	94	2013	111.74	3.8601	0.239401	2191.93	116.027	11741.8	16.6311	0.030819	12928	793	45936.3	96.04	102.03	181.2
Yuxi city	95	2013	101.08	3.36072	0.930085	618.364	22.5538	19476.9	21.7248	0.0221842	16618	770	39568.4	86.76	107.16	137.3
Baoshan city	96	2013	102.24	3.60821	0.161616	2149.31	146.025	13815.1	19.1452	0.0130824	12892	205	38952.3	81.72	119.89	137.89
Zhaotong city	97	2013	98.94	3.39518	2.0974	2029.03	14.4664	8536.15	31.5876	0.0261375	15490	127	40861.7	67.53	99.7	201.22
Lijiang city	98	2013	133.04	3.65455	1.27419	2051.95	99.4537	16368.1	33.8335	0.00584314	6970	176	42196.4	106.65	147.22	194.44
Puer city	99	2013	96.57	3.45884	0.0976253	2358.39	58.885	13016.2	42.8156	0.00583744	19621	81	35334.7	69.35	119.94	143.97
Lincang city	100	2013	93.97	3.27526	0.132	3354.72	68.821	13918.5	65.4523	0.0100085	14854.8	89	39335.7	69.99	104.36	154.27
Tongchuan city	101	2013	113.03	3.27526	1.79888	1351.56	57.7852	29875	5.43041	0.0220505	3781.61	148	45961.3	104.67	95.47	172.54
Baoji city	102	2013	125.84	3.17764	0.0630508	1270.55	28.0782	31957.6	13.6516	0.0212839	15898.4	2330	45125.6	111.33	123.18	178.6
Xianyang city	103	2013	125.51	3.22684	0.140995	1153.13	25.1802	27852.1	22.8086	0.0558676	15406.8	2059	41462.9	111.48	115.58	189.89
Weinan city	104	2013	111.22	3.39786	0.5	1336.15	23.0003	18885.4	41.9177	0.0433836	18181.6	1001	41377.8	97.76	93.87	187.16
Yanan city	105	2013	106.35	2.9877	3.76793	1000.24	3.66941	45400.9	46.6259	0.00642061	17057.2	712	55517	111.4	92.26	115.25
Yulin city	106	2013	122.3	3.23278	1.31294	727.562	4.56169	60255	32.215	0.00878358	27176	452	58424.5	117.14	96.8	185.65
Jinchang city	107	2013	118.26	3.04785	0.00393701	440.515	7.06225	42982.3	8.77914	0.00525314	2668.51	591	49386.3	125.29	79.63	165.23
Baiyin city	108	2013	109.3	3.52223	0.617486	1740.75	7.06225	20980.1	9.84403	0.00880641	11294.3	942	44207.6	98.24	101.77	159.48
Wuwei city	109	2013	101.74	3.49681	0.267442	2617.03	7.03458	16165.3	15.7817	0.00582743	11133.7	470	34717.4	89.44	78.97	183.76
Zhangye city	110	2013	114.64	3.66177	0.283784	2658.12	7.06225	20556.9	13.5191	0.00340226	10862.3	410	36090.6	110.41	89.78	173.81
Pingliang city	111	2013	101.78	3.54818	6.63265	2091.98	7.06225	11784.2	43.5392	0.0208581	10111	111	49159.2	87.87	102.98	145.52
Qingyang city	112	2013	93.15	3.3254	6.83721	1249.11	7.06225	18380	47.0012	0.00973928	12922.4	490	43942.2	95.12	70.36	128.02
Longnan city	113	2013	102.07	3.821	0.913793	2859.37	7.06238	7066.32	48.7393	0.0101584	15534.5	109	37448.3	75.82	92.13	206.81
Shizuishan city	114	2013	121.99	3.41411	0.00274725	1792.93	4.28824	47358	11.4584	0.0144256	2587	397	45507.5	116.88	93.27	191.06
Karamay city	115	2013	145.4	3.11307	2.46557	935.536	52.4344	180584	3.32619	0.00489981	1104	720	84575.5	145.5	144.53	146.64
Tangshan city	1	2014	146.3	3.50466	0.45933	1159.59	122.728	63699.9	10.7971	0.0530497	17400	2533	51214.1	152.43	126.68	161.73
Handan city	2	2014	130.39	3.6055	0.431046	1928.68	163.596	26084.1	32.126	0.0853295	16681.4	1439	41422.9	137	102.15	159.88
Xingtai city	3	2014	113.78	3.58463	0.280899	959.188	81.9368	18019.7	48.6604	0.0621652	17753	1240	41194.7	121.3	84.31	142.47
Zhangjiakou city	4	2014	134.3	3.67832	0.336145	3133.97	151.465	24181.4	28.2835	0.0127347	20452	487	39399.6	135.22	122.48	152.74
Chengde city	5	2014	130.33	3.50255	0.14905	3745.28	73.02	30189.5	39.2938	0.00964042	20917.5	308	44512.7	136.71	108.96	148.09
Datong city	6	2014	143.26	3.90862	3.25848	69902.6	117.125	23539.9	11.2711	0.024132	12541.1	426	56135.5	146.24	133.45	151.28
Yangquan city	7	2014	145.8	3.7746	4.62473	1723.48	303.845	35287.1	11.5357	0.0292169	5648.35	228	47006.7	147.61	110.39	204.21
Changzhi city	8	2014	132.94	3.61873	1.52868	1862.31	208.205	31163.8	24.1468	0.0243067	11346	695	48061.2	137.13	113.55	154.35
Jincheng city	9	2014	140.78	3.61146	2.20523	2683.7	152.262	35733.2	30.9085	0.0232255	8960.5	447	55749.8	155.4	104.24	158.93
Shuozhou city	10	2014	131.51	3.68362	4.52715	1359.21	44.286	45612	11.7871	0.0165082	10162.9	262	55755.1	135.35	111.11	155.9
Jinzhong city	11	2014	136.3	3.75256	2.69403	1264.95	218.723	24992.5	39.0392	0.0201623	15838.8	515	47246.9	151.47	102.17	148.21
Yuncheng city	12	2014	132.1	3.7436	0.0158896	1329.18	8.91989	18239.1	44.6548	0.0370302	15983.7	797	37350.5	142.48	97.8	160.16
Xinzhou city	13	2014	129.5	3.7591	2.04686	1676.99	38.6442	17329.5	63.8356	0.0123831	17339.9	386	40398.8	136.69	101.86	156
Linfen city	14	2014	133.13	3.63337	1.44091	1320.87	79.2887	21909.9	34.8131	0.0211591	18113.6	595	39220.9	141.68	103.39	158.93
Lvliang city	15	2014	128.93	3.45284	1.606	2536.2	138.078	23025.4	101.954	0.0183954	17153.1	242	50292.9	138.88	95.36	157.09
Baotou city	16	2014	150.82	3.86995	0.0484716	1028.15	139.227	99741.5	9.56407	0.00805604	6907.02	1119	56250.9	173.23	104	161.88
Wuhai city	17	2014	170.95	3.57823	2.23522	1768.51	8.22762	82857.9	6.38643	0.0315849	986.793	81	54123.5	172.27	105.97	284.62
Chifeng city	18	2014	135.34	3.58989	0.546317	1168.98	29.5677	31530	19.0686	0.00517435	24892.6	398	54378.8	131.41	101.16	210.39
Erdos city	19	2014	170.39	3.67478	1.40733	2082.99	262.041	152771	32.5795	0.00179554	18748.1	399	62651.2	168.46	107.33	291.3
Hulunbeier city	20	2014	140.93	3.61658	0.960526	1099.03	14.3986	45912.4	31.2575	0.00101655	22249.4	151	49640.4	141.6	102.29	208.95
Anshan city	21	2014	151.26	3.78283	0.0150239	1445.09	24.6521	53093	15.8523	0.0375904	7249	1810	43038.4	151.38	136.25	178.13
Fushun city	22	2014	146.29	3.64832	0.551552	1293.46	12.5398	48584.9	10.9215	0.0192884	6634	536	45622.3	154.36	131.66	146.24
Benxi city	23	2014	149.7	3.68311	0.162242	1153.06	51.8541	53902.2	9.25686	0.0180651	4260	180	41426.1	144.65	125.75	209.86
Fuxin city	24	2014	129.98	3.57235	2.9865	2035.66	16.9136	26905.4	14.8775	0.0184952	6775	347	41430.8	133.91	110.76	151.95
Panjin city	25	2014	150.82	3.54125	2.53526	1160.01	109.51	71956.6	12.3624	0.0314892	3545	664	39907.3	158.12	134.78	155.85
Huludao city	26	2014	142.74	3.75021	0.10967	1151.22	14.3024	22251.2	16.9034	0.0269489	8453	355	42282.8	136.11	119.49	206.88
Jilin city	27	2014	140.69	3.75326	0.0920152	1595.14	270.617	43000.4	14.7521	0.0154343	14758	903	45365.4	148.3	117.38	157.9
Liaoyuan city	28	2014	129.91	3.49651	0.555902	1631.45	262.509	43711.8	13.2455	0.0236965	4559.77	93	39476	126.47	93.39	207.62
Tonghua city	29	2014	140.26	3.64519	0.0739381	2089.44	262.433	35127.7	22.687	0.0142326	6887.5	238	39354	135.94	108.55	212.14
Baishan city	30	2014	138.18	3.4673	1.29157	1960.69	244.151	41260.2	16.3896	0.00721508	6672	117	39339.9	137.71	136.82	142.2
Songyuan city	31	2014	132.84	3.62327	1.13348	1197.01	135.101	44022.2	19.7055	0.0131554	12169	110	44895.7	122.64	93.75	237.59
Jixi city	32	2014	128.24	3.5799	3.92717	2576.34	167.138	22224.3	15.4722	0.00812461	9272.89	365	40429.1	129.71	112.88	151.3
Hegang city	33	2014	122.71	3.49104	2.5534	4454.35	182.299	19253.5	12.8657	0.00729628	5977.37	137	39621.6	132.66	91.07	147.36
Shuangyashan city	34	2014	135.95	3.5799	3.04302	4317.58	2.8394	23087.6	30.4466	0.00656909	9021.82	280	39115.6	129.89	108.49	205.84
Daqing city	35	2014	155.1	2.98366	1.71157	451.324	110.662	116791	3.75577	0.0130158	8749.89	1772	67671.3	161.44	143.46	155.32
Yichun city	36	2014	146.02	3.55249	0.0347826	7298.15	25.1926	16647.7	12.685	0.00371951	6997.35	207	27205.5	127.16	116.34	262.23
Jiamusi city	37	2014	140.82	3.84332	8.50668	6446.06	22.0759	20025.9	9.36321	0.0142488	13498.9	178	39657.8	126.31	107.05	250.08
Mudanjiang city	38	2014	144.92	3.80064	0.0719603	2983.26	224.865	34110	25.2214	0.00679939	12232.2	640	42278.8	142.41	124.48	190.35
Heihe city	39	2014	136.8	3.57906	0.212405	14862.7	193.237	19713.4	89.1305	0.00245872	15948.6	318	33948.5	127.44	105.35	224.88
Xuzhou city	40	2014	153.79	3.81132	0.350727	1147.78	176.699	43955.1	10.9804	0.0869953	16428	8989	49778.9	157	135.23	176.92
Suqian city	41	2014	137.83	3.66099	0.0130024	2265.42	94.9381	30467.1	16.716	0.0681253	10977	3736	47393.1	145.56	115.56	152.77
Huzhou city	42	2014	172.7	3.75584	0.00946283	1396.03	295.797	53219.8	12.1153	0.0453265	7510.98	12330	56445.8	177.82	172.99	155.27
Huainan city	43	2014	149.01	3.51987	3.78182	2107.73	161.851	24685.5	12.341	0.0439986	4457	1919	61775.4	147.64	148.19	155.01
Maanshan city	44	2014	166.44	3.46198	0.359243	1229.21	893.93	44464.4	16.5749	0.0561126	6989	3004	59096.1	158.43	154.3	214.98
Huaibei city	45	2014	146.55	3.36557	2.37103	1516.26	485.02	26138	11.7436	0.078548	3787	1391	52684	139.83	127.29	203.73
Tongling city	46	2014	170.17	3.2951	0.0182515	1428.12	191.442	71918	10.1569	0.0246658	1555	1415	54336.6	163.84	156.44	216.02
Chuzhou city	47	2014	152.03	3.35864	0.0169172	3154.14	535.603	22614.4	34.9354	0.0332643	16639	2940	50795.4	142.26	136.63	212.27
Suzhou city	48	2014	135.8	3.5636	0.340089	2949.1	364.212	15461.3	14.7319	0.0646242	13530	958	39008.1	124.72	113.37	213.13
Bozhou city	49	2014	124.95	3.65144	0.244793	3732.86	456.426	13148.2	16.7126	0.0744514	11440	882	42191.4	121.68	114.66	154.41
Chizhou city	50	2014	142	3.67883	0.064193	3176.59	412.193	26835.8	16.1555	0.0191213	7878	1154	46178.5	142.03	136.21	152.46
Xuancheng city	51	2014	155.21	3.57655	0.000809666	1708.39	532.899	26435.5	35.6902	0.022724	10599	2518	53633.6	145.16	144.03	208.69
Sanming city	52	2014	151.25	3.47847	0.217987	1819.13	59.2453	47529.1	39.7567	0.0123666	14226	1445	53154.9	164.79	125.5	153.36
Nanping city	53	2014	151.9	3.52223	0.0317483	3031.84	72.4193	34617.7	39.6574	0.0121461	15106	1207	49828.9	162.09	134.43	149.96
Longyan city	54	2014	158.02	3.53718	0.11933	1916.85	98.5145	46150.1	19.4565	0.0161097	13627	1709	44573.8	172.07	129.95	162.62
Jingdezhen city	55	2014	150.24	3.53864	0.0758805	2622.32	146.627	33892.4	14.1053	0.031889	4710	486	41124.2	143.6	161.33	152.02
Pingxiang city	56	2014	141.67	3.53456	0.2475	2184.99	218.44	34212.4	15.0723	0.0517358	6897	343	43352	135.32	138.79	167.91
Xinyu city	57	2014	153.21	3.58768	0.0424597	1623.45	249.473	57979.1	11.0593	0.0384833	4346	679	47471.8	142.23	127	237.11
Ganzhou city	58	2014	140.38	3.66151	0.058985	1851.55	456.524	16192.1	20.4503	0.024241	29359	1969	45112.5	137.43	128.85	171.06
Yichun city	59	2014	132.07	3.43849	0.162829	2006.75	263.944	20709.3	48.0861	0.0319032	18366	1121	41421.8	126.77	130.65	152.16
Zibo city	60	2014	160.1	3.70746	0.134384	957.693	89.6169	66914.4	6.56044	0.0717519	11054	4491	51143.4	166.71	145.32	165.12
Zaozhuang city	61	2014	134.68	3.6431	0.865919	1513.06	30.9446	39668.1	11.5902	0.0879273	8240.7	1612	47189.3	138.68	117.22	153.16
Dongying city	62	2014	175.31	3.40186	1.26818	772.666	39.7416	125358	9.69522	0.0229407	8954.2	2906	60773.7	174.59	154.4	215.7
Jining city	63	2014	137.71	3.67832	1.09641	1826.68	148.23	35328.2	18.0644	0.0768839	18797	4328	50435.5	144.47	118.89	149.58
Taian city	64	2014	138.01	3.77735	0.624243	1568.59	101.413	41168.7	22.3442	0.0724427	14446.9	2479	48323.8	139.88	124.31	156.73
(DC)Laiwu city	65	2014	133.35	3.63732	0.261945	1219.37	120.346	39256.8	6.95329	0.0569012	4239.06	1608	48710.9	134.58	125.3	143.94
Linyi city	66	2014	136.99	3.79008	0.0866577	1420.94	24.4865	26780.7	12.8823	0.0647548	26788	2852	49310.8	143.94	118.48	147.71
Luoyang city	67	2014	151.29	3.73457	0.0996578	1801.27	477.594	37812.4	19.5126	0.0456944	18341.7	4579	44484.2	160.41	126.86	165.6
Pingdingshan city	68	2014	134.45	3.58574	1.03268	2052.52	152.458	25261.3	24.4533	0.07068	13467.8	1160	44120.4	140.39	110.75	157.91
Hebi city	69	2014	136.79	3.14974	0.444848	2173.4	693.944	32558	14.6076	0.0764895	4463.6	348	37725.1	138.19	123.81	155.74
Jiaozuo city	70	2014	143.35	3.42687	0.227255	2233.4	262.24	40111	31.7163	0.0907885	7382.77	1851	39916.5	154.9	113.96	158.64
Puyang city	71	2014	134.18	3.39115	0.596155	2311.19	281.972	26700.6	23.4111	0.101361	6465.17	779	41746.9	137.41	115.68	157.13
Sanmenxia city	72	2014	158.11	3.3499	1.93162	3030.8	499.41	42282.6	63.1725	0.0217035	9519.61	510	44357.8	148.72	116.21	265.27
Nanyang city	73	2014	131.61	3.58296	0.126628	2257.55	142.483	20392.6	5820.71	0.044566	38004.3	1756	41172.1	127.13	119.48	168.46
Huangshi city	74	2014	148.29	3.46605	0.119765	1752.95	63.9858	37042.9	14.7248	0.0578442	5962.8	772	37514.8	155.1	130.58	158.01
Ezhou city	75	2014	148.84	3.36315	0.0437811	1236.02	218.734	48242.3	7.20888	0.0690476	3334	215	34041.6	157.36	129.3	156.21
Hengyang city	76	2014	134.22	3.64493	0.152385	2968.21	265.554	24544.1	17.6298	0.0517354	20733.6	1466	40341.6	130.31	130	154.83
Shaoyang city	77	2014	120.83	3.6966	0.192748	2755.61	93.4851	13040.4	32.8415	0.0393183	21949.1	932	41274.3	115.65	122.62	134.65
Chenzhou city	78	2014	125.6	3.51661	0.569331	2021.13	444.209	29809.4	26.0035	0.0268225	17575.5	912	40795	129.37	107.52	145.97
Loudi city	79	2014	127.82	3.46667	0.445337	1711.04	175.027	23482.2	18.5468	0.054865	14798.8	878	41296.2	128.9	116.24	145.28
Shaoguan city	80	2014	143.79	3.84631	0.0672976	2391.58	26.5188	30331.7	11.2316	0.0178732	16043.5	1550	49063.3	145.85	134.11	154.61
Yunfu city	81	2014	135.98	3.54847	0.0403737	683.869	50.428	21533.9	8.17061	0.0377809	7587.66	468	44916.7	136.73	123.51	156.15
Baise city	82	2014	125.01	3.37861	0.400268	1056.33	10.0449	19391.6	51.2457	0.0113806	16106	165	40986.4	123.57	111.95	153.5
Hezhou city	83	2014	141.36	3.56445	0.0596026	2405.88	10.823	16790.9	23.541	0.0202587	4602.5	170	43134.5	124.27	121.49	233.93
Hechi city	84	2014	122.72	3.76213	0.270531	1654.8	4.99479	13130.6	50.732	0.0125433	12644.6	209	40380.5	120.67	109.77	152.99
Zigong city	85	2014	139.5	3.38065	0.0919157	1488.33	12.7846	30090.1	6.75346	0.0753253	6457	932	50534.6	135.39	143.69	145.44
Panzhihua city	86	2014	153.14	3.15572	0.233147	1305.75	70.6226	54304.4	8.0084	0.0150931	4728	1002	57634.8	148.73	130.85	208.24
Luzhou city	87	2014	135.98	3.29806	0.0318247	2223.72	34.329	22795.3	11.7994	0.041604	13516	761	47310	130.5	127.2	170.01
Guangyuan city	88	2014	130.43	3.56671	0.779985	3701.35	40.967	17001	23.1511	0.0190024	19520	306	48216.1	131.35	114.46	156.45
Nanchong city	89	2014	134.74	3.32683	0.020214	2601.4	31.0482	17402.2	19.7042	0.0608222	22446	724	37539.1	131.8	111.69	186.34
Guangan city	90	2014	126.76	3.41969	1.36324	2965.63	36.6319	21899	23.0734	0.0744829	10366	341	50404.7	130.04	104.73	155.93
Dazhou city	91	2014	122.16	3.29806	0.663869	1783.86	36.6882	18764.3	22.1651	0.0414843	19510	537	43388.1	119.25	109.72	154.39
Yaan city	92	2014	135.3	3.34885	0.199331	2024.99	26.5684	23100.5	21.0262	0.010448	6286	488	44753	134.75	124.95	155.9
Liupanshui city	93	2014	122.02	3.64675	2.85005	995.882	124.879	25584.3	21.2102	0.0331148	12899.6	238	53015.4	124.15	99.4	156.08
Anshun city	94	2014	138.11	3.87991	0.209996	4077.13	143.406	15938.3	16.578	0.0312938	13710.5	812	49195.6	130.39	99.17	234.33
Yuxi city	95	2014	122.75	3.41115	0.968655	783.676	24.3417	20103.9	22.8764	0.0223432	17160	399	41677.3	125.42	99.62	155.97
Baoshan city	96	2014	133.16	3.62114	0.135424	2535.7	141.12	14288.7	19.0954	0.0131792	13085	113	41310.4	115.55	113.23	227.53
Zhaotong city	97	2014	114.99	3.42589	0.826954	2514.06	4.37111	9113.91	31.9059	0.0264896	15976	138	44210.2	103.57	113.35	155.69
Lijiang city	98	2014	138.63	3.69038	0.408556	2742.82	7.71843	15089.8	34.8551	0.00589666	7167	157	40187.6	140.57	124.29	158.29
Puer city	99	2014	130.65	3.58269	0.094086	1665.98	1.90616	13453.2	39.5725	0.00573352	20267	17	39277.2	103.7	124.33	231.12
Lincang city	100	2014	126.95	3.28016	0.109634	3483.26	91.2727	13663.6	65.0601	0.0100677	15736	70	42131.4	103.37	109.37	236.77
Tongchuan city	101	2014	129.8	3.40386	1.91083	1627.48	57.4033	28042.9	6.70439	0.0216641	3767	159	48385.2	135.92	103.46	157.45
Baoji city	102	2014	138.36	3.26461	0.0579204	1376.98	2.09384	31877.8	2260.49	0.0211845	15936	1030	45333.8	144.88	120.42	149.45
Xianyang city	103	2014	135.76	3.24999	0.16884	481.709	39.7516	30529.9	24.8002	0.0551865	15511	1193	43170.7	145.18	111.22	149.28
Weinan city	104	2014	124.17	3.48676	0.561905	1581.57	5.08682	19403.5	46.0774	0.042744	18402	671	43375.4	131.66	91.65	158.56
Yanan city	105	2014	128.14	3.08649	3.35838	1034.77	5.09261	45618.5	48.1045	0.00632611	17110	265	57958.1	143.57	85.07	155.47
Yulin city	106	2014	133	3.32107	1.20192	794.881	22.3999	62907.5	31.9393	0.00870902	27773	461	59537.5	148.59	90.27	159.14
Jinchang city	107	2014	171.38	3.30064	0.00528789	566.032	9.10832	40161.3	10.4375	0.00526434	2808.52	375	52332.7	154.61	119.04	321.88
Baiyin city	108	2014	137.86	3.61011	0.655764	2061.58	9.10832	19264.8	12.4571	0.00885119	11714.9	442	46604.5	132.31	95.86	232.49
Wuwei city	109	2014	129	3.529	0.249062	2457.94	9.16579	16491.4	16.9401	0.0058398	12030.7	252	41062.3	125.97	78.09	231.5
Zhangye city	110	2014	138.3	3.74644	0.354374	3331.17	9.10832	21971.9	14.9774	0.0033608	11120.8	191	39602.4	144.25	79.24	225.99
Pingliang city	111	2014	130.99	3.68562	5.10606	2288.57	9.10832	12347.6	41.992	0.02102	10155.4	122	49062.4	123.97	92.24	224.57
Qingyang city	112	2014	142.67	3.35376	6.67883	1536.5	9.10832	22144.9	55.5061	0.00979091	13127.3	160	47917.6	131.34	85.98	283.11
Longnan city	113	2014	105.61	3.87847	0.918182	3728.21	10.0423	7486.13	51.6372	0.0101728	16582.5	99	39383.4	111.27	72.68	146.71
Shizuishan city	114	2014	135.4	3.39786	0.0662141	1544.57	2.83748	46135.6	12.5841	0.0144068	2633	197	48807.1	150.31	96.85	156.22
Karamay city	115	2014	169.84	3.1743	2.50226	1057.77	40.498	111943	3.82604	0.00504202	1205.1	360	86358.2	178.99	145.68	183.54
Tangshan city	1	2015	170.82	3.57094	0.464279	1162.32	126.906	58122.8	12.3142	0.0531737	18000	3122	55565	167.87	137.67	240.78
Handan city	2	2015	156.09	3.68963	0.415518	1895.26	162.394	24799.2	36.0187	0.0870037	17728.7	3248	46650	151.77	121.15	233.85
Xingtai city	3	2015	152.21	3.67402	0.249824	933.771	77.5183	17982.9	54.1796	0.0627676	18813	2366	46944	146.71	125.95	218.06
Zhangjiakou city	4	2015	161.88	3.74052	0.332323	2639.32	151.905	22864.2	26.775	0.0127459	20892	754	48892	150.84	141.65	235.12
Chengde city	5	2015	159.5	3.57851	0.00149197	3703.56	73.1419	28546.9	44.4553	0.0096822	21725	453	49071	152.71	128.69	237.91
Datong city	6	2015	170.26	3.96746	3.27052	1982.19	112.913	23897.8	11.4361	0.0224972	12546.5	647	58750	163.21	147.55	234.84
Yangquan city	7	2015	170.46	3.88156	4.15541	1632.56	318.834	32919.7	12.1038	0.0289888	5655.81	331	46594	165.04	129.27	263.17
Changzhi city	8	2015	165.82	3.78442	1.79361	1904.86	235.045	27013.3	28.0202	0.0241383	11466.6	709	49468	157.56	134.91	249.24
Jincheng city	9	2015	173.43	3.68562	2.3534	2571.18	153.698	34698.1	33.5225	0.0232828	9013.9	522	54721	179.13	123.8	244.75
Shuozhou city	10	2015	160.45	3.88671	4.52974	1687.77	49.9901	39527.1	16.2438	0.0152009	10170.2	150	52012	152.98	132.16	236.52
Jinzhong city	11	2015	169.96	3.8306	2.50238	1261.74	220.708	24241	44.0603	0.020111	15911.2	698	51189	170.54	125.31	249.2
Yuncheng city	12	2015	164.42	3.83038	0.0314135	1290.73	9.25582	17200.2	48.4592	0.0359726	16069.7	1003	46807	162.57	123.44	244.97
Xinzhou city	13	2015	163.21	3.82755	2.22343	1634.76	39.1236	16758.3	70.1275	0.0121461	17250.7	390	44880	153.12	128.19	260.19
Linfen city	14	2015	164.46	3.77597	1.51593	1322.41	83.9869	20234.8	39.4318	0.0212375	18245.1	683	48051	162.87	121.16	248.43
Lvliang city	15	2015	159.8	3.62247	1.51642	2610.7	109.095	19281.6	119.036	0.0182438	17270.4	290	52890	156.66	114.01	253.35
Baotou city	16	2015	185.37	3.88998	0.0668546	953.887	137.893	93728.1	9.67572	0.0080618	6915	1549	59500	190.99	132.27	263.32
Wuhai city	17	2015	189.21	3.74123	0.0237623	1898.62	8.95428	71487.6	7.63036	0.0253649	923	106	55577	190.72	129.75	292.23
Chifeng city	18	2015	155.48	3.62966	0.58889	1126.78	28.6389	30664.9	20.0528	0.00513913	24827	418	55377	146.69	118.42	251.84
Erdos city	19	2015	179.94	3.7104	0.224941	2013.66	254.915	146817	34.4777	0.00181073	19162	516	73377	185.48	125.66	260.24
Hulunbeier city	20	2015	167.11	3.6651	0.96898	1044.91	13.8958	44741.1	32.7529	0.000991322	23489	187	48001	156.19	123.38	282.63
Anshan city	21	2015	176.5	3.84951	0.0135327	1478.1	25.5137	49889	16.859	0.0373583	7365	2263	43652	165.64	157.11	247.58
Fushun city	22	2015	181.43	3.76283	0.54107	1392.37	13.3402	45176.1	11.8059	0.0191429	7049	586	50225	171.54	156.67	259.09
Benxi city	23	2015	173.5	3.75677	0.162436	1174.47	52.8623	52160.3	9.6678	0.0179712	4499	248	43822	157.91	142.46	281.39
Fuxin city	24	2015	160.47	3.67072	2.87869	2509.65	19.7763	22736.5	18.0185	0.0183471	7020.33	368	45939	150.86	126.62	253.72
Panjin city	25	2015	180.3	3.60794	2.46548	1248.62	115.203	67344.4	13.94	0.031572	3665	769	41579	173.97	153.12	250.57
Huludao city	26	2015	162.38	3.79256	0.118656	1103.51	14.5268	21722.6	15.754	0.0268913	9346	687	47048	152.08	143.14	231.33
Jilin city	27	2015	173.53	3.78487	0.09364	1547.99	272.659	40836.4	16.1392	0.0153816	14768	1352	49234	165.47	143.4	254.91
Liaoyuan city	28	2015	157.54	3.53193	0.508309	1517.05	252.811	43588.4	13.7706	0.0235019	4576.52	100	43872	144.65	126.34	256.81
Tonghua city	29	2015	161.96	3.67959	0.0618763	2016.37	267.974	32895	24.7381	0.0141622	7100	265	44405	151.85	132.6	248.67
Baishan city	30	2015	165.9	3.52518	1.14119	1892.59	250	38695.4	17.6326	0.00716195	6753	120	44532	152.99	148.82	239.57
Songyuan city	31	2015	154.52	3.65118	1.15927	1217.59	133.527	42850	22.5693	0.0131351	12269	196	48170	139.51	125.21	257.34
Jixi city	32	2015	160.21	3.62727	3.05122	2601.03	169.87	21283	16.751	0.00804053	9312.38	196	39891	146.51	134.65	251.9
Hegang city	33	2015	165.1	3.55335	1.35571	4416.16	180.55	18838.9	13.0352	0.0072015	5973.76	173	41066	150.56	134.48	268.78
Shuangyashan city	34	2015	158.66	3.66382	5.2503	4695.48	2.87409	22048.4	32.9195	0.00649987	9047.66	294	42176	145.33	136.75	242.47
Daqing city	35	2015	185.77	3.35306	1.88208	638.988	153.32	83039.2	5.36052	0.0129913	8741.88	1877	66839	181.61	162.11	242.48
Yichun city	36	2015	158.8	3.64806	0.0500065	7867.82	26.3443	15394.8	13.9129	0.00369482	6995.65	336	35656	141.79	135.47	257.33
Jiamusi city	37	2015	154.42	3.85249	8.19246	3311.85	22.5484	18719.7	9.55118	0.0134265	13485.4	159	41301	142.38	134.36	230.59
Mudanjiang city	38	2015	171.31	3.85291	0.0457988	2914.43	219.836	35712.5	27.7482	0.00674788	12255.3	550	47412	163.03	147.91	241.17
Heihe city	39	2015	156.27	3.59759	0.210237	14277.8	184.316	20040.9	92.2291	0.00242267	15948.7	217	42685.2	142.83	133.84	241.39
Xuzhou city	40	2015	181.53	3.83385	0.315648	1101.43	167.141	43221.1	12.3618	0.0874373	16511.7	8595	54310	175.54	163.12	234.72
Suqian city	41	2015	170.02	3.6725	0.0127688	2028.06	87.3927	30813.6	17.9694	0.0687799	11175	4974	52161	165.25	145.08	231.06
Huzhou city	42	2015	201.49	3.80377	0.00638401	1302.31	281.407	52206.2	12.9991	0.045311	7666	15905	61201	196.68	192.34	233.98
Huainan city	43	2015	176.98	3.67706	4.18395	2162.59	143.724	17969.8	14.7463	0.0445047	4667.65	2385	59424	165.25	158.45	249.37
Maanshan city	44	2015	187.29	3.62487	0.34482	1210.78	884.85	41389.6	19.1173	0.0564337	7008.16	4223	60093	175.58	177.27	244.16
Huaibei city	45	2015	168.8	3.5293	3.249	1599.58	491.197	23864.3	14.5991	0.0789858	3944.09	1098	51096	159.42	146.74	239.88
Tongling city	46	2015	191.15	3.49863	0.0199704	1181.39	152.497	39064.9	10.3048	0.0246658	1597.13	1303	56543	181.57	177.51	247.59
Chuzhou city	47	2015	171.48	3.39484	0.0147418	2664.82	504.997	22214.9	34.9444	0.0332243	16634.5	3117	56336	159.01	157.57	237.91
Suzhou city	48	2015	154.23	3.69759	0.218045	2730.64	340.745	15258.5	16.4197	0.0653496	14385.7	1477	45658	141.25	135.22	231.61
Bozhou city	49	2015	153.13	3.68988	0.111004	3300.12	433.746	12777.9	17.7133	0.0745159	12078.3	1207	47338	138.65	135.57	232.87
Chizhou city	50	2015	172.78	3.71137	0.0531401	2876.54	396.707	25877.2	17.2253	0.0192416	8518.65	1553	49733	160.18	159.8	237.97
Xuancheng city	51	2015	175.35	3.65816	0.000820361	1610.34	510.288	25602.2	39.699	0.0227361	11618.9	2355	56767	161.93	166.66	235.45
Sanming city	52	2015	185.86	3.53223	0.226279	1761.75	56.8393	45891.9	45.6509	0.0123719	14616	2591	59166	181.53	163.72	240.37
Nanping city	53	2015	183.49	3.56247	0.0267632	1860.14	67.5524	34384.2	29.7934	0.0121712	15554	1791	56381	177.89	162.83	239.51
Longyan city	54	2015	189.5	3.57906	0.112471	1393.71	93.1329	45139.2	17.1316	0.0162293	14222	2602	55430	190.2	158.46	243.55
Jingdezhen city	55	2015	177.29	3.58102	0.0797001	2473.61	142.126	32281	15.4544	0.0316857	4711	794	45814	161.52	175.15	233.25
Pingxiang city	56	2015	170.19	3.59512	0.242577	2078.05	209.929	32908	16.646	0.0517724	6950	761	48100	153.36	162.21	240.26
Xinyu city	57	2015	168.73	3.64623	0.0334491	1555.17	240.473	55620.8	11.9757	0.0388672	4355	1138	51639	161.96	147.93	228.85
Ganzhou city	58	2015	169.64	3.71186	0.0585434	1719.73	432.251	15826	22.8628	0.0244044	29640	3977	50313	157.02	156.55	235.08
Yichun city	59	2015	160.96	3.51779	0.139103	1864.79	251.39	20139.4	53.7286	0.0319776	18736	1940	45330	144.39	147.7	239.79
Zibo city	60	2015	190.4	3.75021	0.109199	937.054	88.6382	63163.9	7.40947	0.0720201	11214	6361	56782	184.76	172.14	242.19
Zaozhuang city	61	2015	165.98	3.68185	0.786621	1472.39	30.5841	37297.4	13.1255	0.0893449	8368	2308	49673	161.71	139.54	228.14
Dongying city	62	2015	192.11	3.46386	1.43255	773.631	40.0524	116042	11.4999	0.0231251	9039.7	3160	67466	195.24	161.81	236.79
Jining city	63	2015	167.55	3.72401	1.06611	1744.63	142.289	34350.7	20.1967	0.07754	19098.1	6306	54077	164.17	136.06	235.93
Taian city	64	2015	166.4	3.81088	0.557909	1481.72	97.7222	39985.8	24.2854	0.072882	15178	3115	51835	158.04	143.8	235.06
(DC)Laiwu city	65	2015	162.29	3.69858	0.195645	1259.24	125.988	34950.9	8.25078	0.0571327	4325.07	2357	49713	155.5	139.28	226.53
Linyi city	66	2015	171.41	3.82777	0.0762824	1339.24	23.5474	25946.5	14.6253	0.0653854	27038	3990	56312	165.24	148.75	232.94
Luoyang city	67	2015	178.11	3.79144	0.0814075	1772.26	458.413	36521.9	22.3731	0.0478111	18404.2	5491	46515	179.47	146.55	230.94
Pingdingshan city	68	2015	164.43	3.63811	1.01976	2034.32	148.337	24010.7	28.2861	0.0713385	10893.6	2297	45046	158.48	134.44	238.61
Hebi city	69	2015	161.54	3.26155	0.382263	2046.5	669.097	31636.9	16.1612	0.0773327	4465.24	478	39646	157.38	130.32	232.01
Jiaozuo city	70	2015	171.53	3.50044	0.184199	2130.66	254.558	38569.4	35.4484	0.0912994	7389.35	2200	42153	174.66	131.95	233.1
Puyang city	71	2015	160.54	3.45284	0.565644	2331.32	269.764	26029.9	27.9147	0.102438	6529.03	1080	43587	155.77	129.17	233.3
Sanmenxia city	72	2015	171.78	3.47661	1.91584	2717.85	501.829	39340.2	66.5855	0.0217483	9588.65	467	44573	168.77	135.1	248.41
Nanyang city	73	2015	158.02	3.64414	0.111281	2151.1	134.805	20244.2	35.5631	0.0448338	33968.3	3071	43082	145.96	136.03	237.78
Huangshi city	74	2015	175.48	3.57795	0.102247	1788	64.3611	34191.1	17.8813	0.0584704	6644.62	1072	41655	174.31	145.27	234.26
Ezhou city	75	2015	180.67	3.41904	0.0567296	1162.59	208.566	47079.8	8.14216	0.069104	3464	278	37215	178.73	154.1	235.34
Hengyang city	76	2015	164.02	3.69287	0.165347	2687.7	247.987	24409.9	19.3121	0.0522433	20747.3	1978	44983	147.51	151.73	240.9
Shaoyang city	77	2015	150.37	3.73266	0.163252	2519.13	86.2021	13157.7	36.3137	0.0394321	22042.2	1376	47249	132.2	140.54	228.22
Chenzhou city	78	2015	159.7	3.57178	0.514342	1855.71	419.094	29316.9	28.1204	0.0273121	17634.1	1209	49086	148.52	136.41	238.92
Loudi city	79	2015	158.51	3.55592	0.2555	1618.56	166.332	22971.6	21.0743	0.0552103	14813.1	979	43986	147.07	141.48	227.26
Shaoguan city	80	2015	172.42	3.89853	0.064213	2325.73	26.0301	28812.2	12.2721	0.0179335	16125.3	1966	54923	163.42	153.1	237.24
Yunfu city	81	2015	160.13	3.59813	0.0738506	2964.36	47.5985	21274.8	41.6029	0.0383883	7606.14	585	49934	153.42	132.72	232.09
Baise city	82	2015	155.89	3.41904	0.377239	905.608	9.53437	19020.9	49.5975	0.0114135	16517	317	49809	139.48	131.13	255.06
Hezhou city	83	2015	156.25	3.6286	0.0776426	2151.88	10.5093	16111.8	23.7225	0.0204025	4766	354	55799	142.01	134.34	243.05
Hechi city	84	2015	151.28	3.80332	0.0796877	1433.49	4.92707	12401.9	47.5936	0.0126819	12913.8	323	53638	135.95	123.53	252.32
Zigong city	85	2015	167.16	3.42361	0.103425	1403.18	12.1699	29554.4	7.31158	0.0747455	6510	1151	53344	150.91	154.49	243.84
Panzhihua city	86	2015	172.42	3.22565	0.402082	1227.18	67.3885	53535.5	8.53474	0.0149258	4739	1457	61915	165.66	135.04	262.69
Luzhou city	87	2015	158.78	3.33185	0.0289204	2027.85	32.3918	22614.1	13.176	0.0413407	13517	902	52051	145.1	138.72	240.38
Guangyuan city	88	2015	156.34	3.59347	0.675676	3487.41	38.8384	16588	23.8385	0.0187089	19702	708	56946	145.75	130.47	238.3
Nanchong city	89	2015	157.63	3.3673	0.021008	2446.56	29.7272	17028.7	21.3916	0.0594863	22499	952	50286	146.54	130.3	243.94
Guangan city	90	2015	157.61	3.46667	1.06512	2713.12	33.9593	22137.8	24.7439	0.0738023	11006	470	44079	145.51	131.7	244.63
Dazhou city	91	2015	151.32	3.39417	0.592959	1752.22	37.1116	17357.4	25.0424	0.0411648	19562	809	48672	136.03	127.27	245.51
Yaan city	92	2015	162.82	3.39081	0.168965	1871.92	24.781	23191	22.1848	0.0102958	6371	597	49626	149.29	141.42	246.38
Liupanshui city	93	2015	161.83	3.67199	3.23558	889.676	109.905	26549.9	23.1835	0.0336292	13664.4	438	57597	143.79	121.73	294.24
Anshun city	94	2015	161.09	3.88609	0.114218	2343.06	120.888	17265.9	11.7643	0.0319942	13710.5	824	61092	148.2	123.68	271.62
Yuxi city	95	2015	155.4	3.39283	0.815696	771.259	24.6634	18169.7	25.2697	0.0223898	17267.8	742	46684	144.3	119.24	257.74
Baoshan city	96	2015	149.76	3.67579	0.0879303	2292.32	129.845	14406.8	20.2741	0.0131945	13591.5	315	47295	131.95	132.75	239.44
Zhaotong city	97	2015	140.47	3.60141	0.883303	2365.2	4.19322	8798.98	33.429	0.026708	16525.6	220	53071	119.21	118.73	250.19
Lijiang city	98	2015	172.61	3.80288	0.458234	2240.37	7.07412	13923	31.4453	0.00588012	7242.9	202	53866	158.38	154.12	253.2
Puer city	99	2015	150.42	3.62033	0.0687432	1517.97	1.793	13294.9	40.6311	0.005647	20372.7	43	48977	120.93	140.61	265.62
Lincang city	100	2015	148.54	3.61738	0.101375	2892.85	85.7086	13488.4	62.4164	0.00996232	16381.7	131	49045	118.77	133.56	274.1
Tongchuan city	101	2015	161.16	3.51661	1.6517	1656.37	57.7695	25872.4	8.40172	0.0215456	3900.66	164	50310	153.15	132.8	239.12
Baoji city	102	2015	167.66	3.2925	0.0670487	1366.35	1.95076	32065.8	18.7898	0.0212254	16108.1	1420	49414	161.99	138.43	239.49
Xianyang city	103	2015	166.95	3.30358	0.175164	458.109	38.8292	29275.5	28.1857	0.0552798	15732.2	1910	45309	162.72	135.14	238.69
Weinan city	104	2015	153.84	3.56275	0.503784	1499.03	4.99759	18506.7	51.2388	0.0423877	18643.7	906	45775	149.92	114.25	238.72
Yanan city	105	2015	159.19	3.35968	3.17129	926.952	7.63272	36352.7	48.967	0.00635851	17621.2	581	61274	159.96	114.8	237.28
Yulin city	106	2015	162.43	3.46761	1.25416	753.784	25.3004	52089.4	32.3405	0.0087943	28640.5	926	61316	163.03	123.7	230.81
Jinchang city	107	2015	175.49	3.51987	0.00561464	671.04	10.1839	32504.4	14.2564	0.00511761	2839.77	385	52683	172.34	128.37	271.52
Baiyin city	108	2015	159.97	3.73002	0.6212	2130.83	10.1839	17301.1	15.0963	0.00899348	12190.8	436	51196	150.87	115.2	271.35
Wuwei city	109	2015	144.62	3.673	0.232736	2434.53	10.1839	15613.2	19.7191	0.00587504	12328.9	534	52009	144.43	99.3	227.63
Zhangye city	110	2015	162.55	3.81021	0.335999	3148.62	10.1838	20905.6	16.6265	0.00337039	11169.8	404	51569	164.34	110.36	251.47
Pingliang city	111	2015	153.05	3.80711	5.54764	2242.18	10.1839	12589.4	47.2337	0.0209642	10338.5	161	53028	142.27	103.65	278.41
Qingyang city	112	2015	162.01	3.52016	7.1916	1690.74	10.1839	18632.9	70.6818	0.00985765	13346.2	200	56002	150.12	115.05	286.64
Longnan city	113	2015	140.97	3.99912	0.766667	3383.42	10.1839	8287.63	54.6281	0.0102647	16904.6	105	46132	128.62	96.58	262.4
Shizuishan city	114	2015	170.89	3.42459	0.0468649	1510.66	1.90351	43309.2	13.5737	0.0140358	2679.82	204	56881	167.77	122.5	269.13
Karamay city	115	2015	194.43	3.52518	2.51637	1424.53	38.0118	88055.2	5.7445	0.0038746	1315.46	511	84559	199.75	158.17	242.73
Tangshan city	1	2016	193.308	3.56953	0.455699	1216.87	155.009	56394.2	13.4118	0.0535287	18000	7333	59623	178.222	188.563	251.758
Handan city	2	2016	185.701	3.69536	0.388721	1751.63	203.336	24480.1	24.4044	0.087443	18841.7	4442	50847	169.2	173.883	261.673
Xingtai city	3	2016	178.096	3.67605	0.218749	1865.06	182.962	18769.2	55.7552	0.0633797	19343	4467	50205	160.437	179.636	233.615
Zhangjiakou city	4	2016	187.134	3.79616	0.274545	2699.2	208.436	23006.4	24.1942	0.0127728	21202	1814	52277	164.184	190.027	257.667
Chengde city	5	2016	185.263	3.62913	0.174251	3424.29	92.3733	28281.5	47.2009	0.00969866	22149.3	1221	53449	164.963	182.036	258.168
Datong city	6	2016	185.975	4.05439	3.32793	1965.19	130.218	22172.8	13.2435	0.0226238	12574	2060	55450	173.793	192.189	214.918
Yangquan city	7	2016	192.424	3.9182	4.24687	1462.65	332.146	32810.6	12.7919	0.0291731	5655.6	725	48195	176.759	182.338	262.492
Changzhi city	8	2016	192.218	3.78986	1.84724	1805.32	248.35	27351.1	30.601	0.0242924	11643	1652	51070	172.942	180.813	276.606
Jincheng city	9	2016	200.425	3.74644	2.51816	2413.64	126.676	33408.3	36.3634	0.0233422	9134.53	824	55453	193.548	179.51	261.15
Shuozhou city	10	2016	185.827	3.92829	4.46912	1435.24	71.1429	38381.4	16.8914	0.0153412	10215.7	352	51377	166.436	179.342	261.652
Jinzhong city	11	2016	198.346	3.8527	2.15746	1209.34	230.541	24091.5	48.3949	0.0202538	15988.2	1481	53196	184.684	181.51	274.06
Yuncheng city	12	2016	191.781	3.85439	0.0305056	1336.47	12.1125	17051.4	51.3794	0.0374392	16088.5	2059	49912	178.863	177.603	260.209
Xinzhou city	13	2016	187.743	3.85121	2.47531	1660.03	30.8029	16786.4	75.4892	0.0122048	17442.7	671	47265	165.945	183.389	267.64
Linfen city	14	2016	191.358	3.81727	1.65493	1343.45	91.8267	20000.3	42.4324	0.0214057	18540.6	1176	50482	178.897	178.036	256.723
Lvliang city	15	2016	185.915	3.65894	1.58443	2935.3	56.7408	19110.3	128.906	0.0184095	17381.7	808	55357	168.483	171.652	269.403
Baotou city	16	2016	211.841	3.92059	0.0777819	971.477	173.518	89923.9	10.2169	0.00806684	8948.02	3340	63987	199.674	181.859	306.514
Wuhai city	17	2016	197.935	3.75115	0.0231263	2329.91	2.32156	67911.8	7.6513	0.0250855	1102.55	267	58301	200.863	184.535	212.63
Chifeng city	18	2016	173.703	3.63442	0.558668	994.56	38.539	29707.3	20.6218	0.00514324	26936.1	951	59602	159.493	169.722	227.871
Erdos city	19	2016	198.158	3.73409	1.31527	1781.34	293.18	142460	35.6173	0.00183007	22640	1759	74496	195.275	179.181	242.176
Hulunbeier city	20	2016	178.749	3.68888	0.880675	1121.68	18.9001	42403.2	33.9235	0.000990175	27173.2	553	58386	168.006	182.243	207.884
Anshan city	21	2016	192.177	4.04865	0.0186194	2242.21	11.9673	31951.6	22.9228	0.0373529	7482.86	4694	48164	174.585	201.018	234.21
Fushun city	22	2016	200.644	3.75841	0.526407	533.545	0.122853	32904.7	12.5191	0.0190755	7045	1504	52708	178.548	198.837	276.902
Benxi city	23	2016	194.261	3.86493	0.172553	1846.25	52.6387	35272.7	13.5844	0.0178274	4751.41	956	46662	170.197	193.044	275.947
Fuxin city	24	2016	182.466	3.89569	2.11669	3392.52	11.0266	18096.3	22.0139	0.0183015	7265.67	1080	49601	158.284	182.081	263.023
Panjin city	25	2016	205.753	3.74809	2.80104	1869.34	122.019	55268.1	12.4055	0.0316841	3789.06	1423	42944	187.512	200.572	275.412
Huludao city	26	2016	174.755	3.87867	0.172349	1218.4	3.30395	19981.2	16.1477	0.0268817	9372.1	1186	50711	157.791	194.868	194.232
Jilin city	27	2016	193.452	3.85397	0.083445	1551.39	312.427	39387.3	18.0718	0.0152286	15193	3128	53392	175.978	190.494	256.534
Liaoyuan city	28	2016	177.419	3.55792	0.45306	1382.54	281.707	43244.4	15.1527	0.0233463	4915	256	46910	152.949	181.088	251.56
Tonghua city	29	2016	184.879	3.77023	0.0537206	3566.01	329.027	29278.5	41.8515	0.0140917	7496	539	47506	162.19	189.146	252.053
Baishan city	30	2016	186.146	3.61496	1.12158	2065.38	284.715	38428.8	19.4493	0.00696944	6851	302	47294	163.296	197.05	241.79
Songyuan city	31	2016	171.876	3.73337	1.11374	1668.87	155.058	40473.8	25.4767	0.0131318	12915	432	50592	151.327	171.062	241.218
Jixi city	32	2016	183.53	3.69088	3.17047	5936.72	190.179	20361.4	17.7551	0.00800956	9308.69	564	47866	155.871	187.447	267.755
Hegang city	33	2016	185.729	3.57823	2.42467	5579.85	188.175	17942.7	13.4308	0.00709171	5984.48	204	48745	161.91	185.998	263.9
Shuangyashan city	34	2016	181.604	3.73002	2.79469	5304.44	25.9829	21294	31.9784	0.00639273	9088.17	369	52648	155.901	189.882	251.443
Daqing city	35	2016	209.541	3.60441	1.92927	834.257	150.237	67302.8	6.34474	0.0130158	8766.98	3861	72459	190.527	200.567	288.644
Yichun city	36	2016	184.36	3.63838	0.0405181	6105.01	12.1362	14956.7	13.4216	0.00359756	7142.44	356	36793	152.34	188.205	283.114
Jiamusi city	37	2016	177.902	3.86304	6.36215	4126.74	77.5707	18835.4	9.59187	0.0129241	13486	290	48695	155.938	185.569	236.504
Mudanjiang city	38	2016	191.625	3.88753	0.0495583	3077.63	262.625	35267	29.5607	0.00667062	12352.6	972	55054	174.523	197.261	237.865
Heihe city	39	2016	183.725	3.62966	0.519175	6978.65	167.452	19822.7	89.9177	0.00235057	15954.7	564	51422	152.423	191.668	272.662
Xuzhou city	40	2016	210.53	3.8582	0.259902	1139.67	172.188	43570.5	13.7684	0.0884828	16277	19998	57228	205.572	207.32	232.744
Suqian city	41	2016	206.025	3.68412	0.0125458	1980.48	127.098	31489.8	19.3329	0.069451	10500	8898	55844	200.455	201.939	231.857
Huzhou city	42	2016	218.385	3.83493	0.00575422	1265.07	291.152	52773	13.8144	0.0455326	7724	30181	65051	209.091	227.51	232.507
Huainan city	43	2016	187.717	3.70254	4.04082	2152.09	153.667	17531.8	15.9863	0.0703181	8407	5300	58543	162.14	208.446	234.516
Maanshan city	44	2016	207.937	3.66331	0.353667	2255.27	931.72	41235.1	20.6808	0.0565572	7106	11144	65060	186.838	221.421	253.119
Huaibei city	45	2016	224.436	3.58213	3.14917	1688.89	538.511	22816.4	16.5123	0.0791682	4271	2646	48266	170.202	205.517	437.907
Tongling city	46	2016	195.176	3.56615	0.0259645	1522.45	168.628	37556.5	12.0628	0.0571524	4572	3516	61501	162.531	218.292	260.976
Chuzhou city	47	2016	196.144	3.53922	0.0137944	2765.25	533.905	22111.1	38.3591	0.0335898	17283	9441	61436	172.056	209.24	251.897
Suzhou city	48	2016	181.817	3.75701	0.201493	2496.09	358.857	15201.7	17.8805	0.0658014	15802	2662	49356	152.033	187.513	269.826
Bozhou city	49	2016	180.11	3.72738	0.0794124	3166.42	458.94	12909.9	19.3121	0.0759301	13454	2808	50292	150.525	188.418	262.711
Chizhou city	50	2016	198.555	3.78759	0.0415376	2690.64	407.456	25630	18.8873	0.019288	8717	3005	55068	171.735	203.84	277.523
Xuancheng city	51	2016	192.922	3.70056	0.000782426	1535.54	539.861	25517.9	43.1836	0.0227402	11940	5652	63622	173.545	210.277	225.38
Sanming city	52	2016	209.717	3.55792	0.191394	1563.24	61.0037	45625.9	49.8589	0.0124973	14915	4530	64324	189.903	212.118	270.794
Nanping city	53	2016	204.163	3.57655	0.0290159	1867.88	74.0399	34258.8	32.6438	0.0122146	15622	3992	59537	185.236	214.596	247.71
Longyan city	54	2016	212.795	3.61631	0.0893392	1340.55	97.2974	45061	19.1915	0.0164717	14314	8121	59329	198.042	212.354	262.324
Jingdezhen city	55	2016	196.712	3.61362	0.0498451	2227.47	148.413	31982.2	16.721	0.0321171	4799	1360	49909	173.745	217.512	234.761
Pingxiang city	56	2016	195.973	3.67097	0.169218	2010.61	223.993	32823.3	17.8935	0.0522057	7106	1963	52389	164.55	202.345	288.162
Xinyu city	57	2016	192.849	3.73242	0.0224281	1424.32	255.566	55540.6	12.4792	0.0390183	4440	2665	54602	172.777	194.979	255.268
Ganzhou city	58	2016	195.145	3.76607	0.0593276	2223.97	456.051	16158.3	33.5599	0.0246678	30904	8679	55253	171.111	204.733	257.092
Yichun city	59	2016	190.637	3.67453	0.0980919	1834.01	264.54	20240.3	58.9741	0.032246	19901	2925	49614	156.109	202.694	282.749
Zibo city	60	2016	205.547	3.78646	0.101544	950.509	95.6131	62237.2	8.06933	0.0724225	11260.2	12384	61928	195.033	199.799	250.721
Zaozhuang city	61	2016	192.155	3.7182	0.720059	1473.52	32.5631	36178.9	14.5526	0.0904908	8440.6	5333	53793	175.145	199.144	235.633
Dongying city	62	2016	217.563	3.53602	1.25071	806.536	42.5767	107926	10.8581	0.0234138	9098.1	7146	73129	206.25	203.172	281.08
Jining city	63	2016	191.688	3.77299	0.991476	1747.03	78.2178	33993	22.6037	0.0783052	19373.2	13194	57362	175.827	189.984	247.171
Taian city	64	2016	190.904	3.8446	0.438071	1352.11	103.346	38839.1	26.4905	0.0733058	15343.5	6812	55493	171.087	191.584	255.116
(DC)Laiwu city	65	2016	187.719	3.73815	0.204111	1231.97	144.526	33908.2	8.91182	0.0574354	4420.2	4856	55014	167.96	185.515	256.977
Linyi city	66	2016	195.414	3.87058	0.0729461	1322.49	37.5568	25532	16.3917	0.0663719	27243.4	8613	60039	178.312	199.124	245.155
Luoyang city	67	2016	198.027	3.84972	0.0714071	1700.88	467.379	36834.8	23.456	0.0483723	19390.1	13537	51295	191.524	193.018	228.614
Pingdingshan city	68	2016	195.321	3.72038	0.952236	1887.61	157.296	23969.7	30.4372	0.0720629	11747.1	3868	46759	171.2	191.936	281.129
Hebi city	69	2016	188.314	3.28691	0.322583	1875.98	700.506	31304.1	17.9104	0.0779102	4572.55	881	42424	172.068	179.97	257.134
Jiaozuo city	70	2016	196.02	3.53602	0.127538	1957.27	262.299	38645.6	38.394	0.0918693	8012.78	5625	46410	187.288	187	241.258
Puyang city	71	2016	187.805	3.52842	0.401062	1989.85	290.078	26157.9	31.4261	0.103391	6784.45	2102	46227	169.162	180.897	261.93
Sanmenxia city	72	2016	196.911	3.53223	1.78816	2066.09	532.521	38456.8	38.0377	0.0218178	10088.9	950	46479	181.997	188.154	262.084
Nanyang city	73	2016	185.859	3.68009	0.0792491	2128.46	139.076	20249	39.287	0.045079	35532.1	7293	47468	159.564	187.934	268.921
Huangshi city	74	2016	200.131	3.58352	0.1277	1614.25	74.281	33512.2	19.5822	0.0589134	6840.61	2576	44549	183.575	200.853	253.5
Ezhou city	75	2016	210.892	3.50676	0.0795176	1255.75	225.515	47382.7	8.81457	0.0695489	3594	838	41189	190.307	210.721	279.188
Hengyang city	76	2016	181.816	3.77	0.164921	2637.14	266.713	24816.3	21.0679	0.0522256	20887.1	4305	50768	155.903	199.445	235.356
Shaoyang city	77	2016	174.685	3.76375	0.1303	2594.44	97.8684	13347.5	39.8263	0.0398464	22136.7	2418	52334	139.978	190.827	259.966
Chenzhou city	78	2016	185.275	3.641	0.484644	1771.42	457.988	29695	29.8139	0.02766	17698.3	1921	55560	160.687	192.169	253.949
Loudi city	79	2016	179.551	3.61038	0.243075	1763.54	188.812	22932.5	23.031	0.0558639	14971	1907	48530	155.215	190.131	240.698
Shaoguan city	80	2016	195.145	3.90399	0.0676485	1977.4	27.5965	28168.7	12.8769	0.0181394	16409.8	3434	61465	172.516	200.45	260.238
Yunfu city	81	2016	185.662	3.64962	0.0342582	2279.85	36.3476	21440.3	27.5901	0.0386542	7708.02	1348	54780	161.886	188.988	258.135
Baise city	82	2016	178.829	3.41016	0.410891	2753.68	1.78231	20024.6	50.5527	0.0115187	16833.2	1355	55364	146.199	178.373	287.414
Hezhou city	83	2016	179.153	3.62886	0.0658862	2919.34	17.0611	16534.7	23.571	0.0206756	4929.5	704	62110	147.97	186.657	268.493
Hechi city	84	2016	172.696	3.84246	0.287368	3562.37	1.96081	12218	49.8389	0.0128152	13163.9	952	61259	139.11	180.072	270.203
Zigong city	85	2016	185.712	3.44776	0.113498	1362.29	5.54169	29505	7.61916	0.0746405	6536	2509	62588	159.82	199.529	246.109
Panzhihua city	86	2016	193.479	3.2627	0.461476	1224.01	20.2604	54538.5	8.85507	0.0149717	4771	4128	68152	176.277	184.444	266.713
Luzhou city	87	2016	182.821	3.3635	0.0484021	2151.64	36.759	22882.4	14.9908	0.0415304	13768	2141	56048	154.683	188.056	266.228
Guangyuan city	88	2016	181.912	3.61899	0.612786	3517.2	16.9074	16630.7	24.0266	0.0186899	19839	1458	64237	154.839	178.389	277.719
Nanchong city	89	2016	182.466	3.47939	0.0239742	2619.57	20.9156	17160.7	22.7417	0.0593798	22598	1517	55202	155.418	184.784	267.578
Guangan city	90	2016	183.04	3.4837	0.842609	2832.97	30.8584	21975.7	28.1952	0.0737407	12332	842	66034	153.614	185.247	276.205
Dazhou city	91	2016	175.811	3.61173	0.59295	1879.65	23.35	17193.8	27.7385	0.0412371	19574	1311	53081	143.182	184.679	267.447
Yaan city	92	2016	184.788	3.48278	0.166843	1361.85	6.61395	23438.3	23.6201	0.0103017	6476	1411	54361	157.957	189.501	264.834
Liupanshui city	93	2016	179.177	3.69412	3.12567	838.4	158.157	28515.5	24.1465	0.0342949	13900.6	1224	65015	158.148	170.804	263.842
Anshun city	94	2016	184.609	3.91062	0.105343	2356.91	150.736	19009.9	12.2265	0.0323729	13729.5	1215	66742	163.309	181.179	261.184
Yuxi city	95	2016	181.16	3.44713	0.758854	721.61	26.6574	18088.2	27.5744	0.0225678	17231	1508	53270	155.502	175.068	276.966
Baoshan city	96	2016	174.87	3.69982	0.0730434	2172.93	13.0812	14643.1	22.1343	0.0132912	13513	692	53186	143.538	180.094	268.847
Zhaotong city	97	2016	167.063	3.64832	0.897462	2248.33	0.728845	8677.57	35.1639	0.0271402	16736	309	63410	131.902	171.501	275.111
Lijiang city	98	2016	194.615	3.82407	0.335905	2296.48	2.1476	14905.2	33.3208	0.00593558	7305	738	64304	171.705	199.488	261.421
Puer city	99	2016	173.791	3.65687	0.112178	1599.64	119.412	13402.6	41.8779	0.00567027	20236	60	66033	135.845	190.674	268.418
Lincang city	100	2016	167.815	3.64257	0.0662274	2812.69	1.80885	13539.2	70.5897	0.0100339	16432	232	59626	131.594	181.959	261.723
Tongchuan city	101	2016	186.759	3.69932	1.34401	1926.35	60.3966	23058.2	10.6931	0.0216383	3980.47	326	53652	162.703	187.222	265.362
Baoji city	102	2016	190.568	3.31854	0.0629332	587.609	1.96642	32117.2	21.2667	0.0211956	16328.3	3248	53366	172.011	185.46	261.139
Xianyang city	103	2016	194.458	3.3189	0.179442	493.829	5.54226	30083.5	30.7294	0.0555323	15832.5	3912	48542	174.938	184.897	276.301
Weinan city	104	2016	183.092	3.66022	0.547285	1266.12	5.9256	17381.9	55.5684	0.042409	19029.3	2321	51057	161.023	174.62	271.373
Yanan city	105	2016	190.277	3.58657	3.28869	1121.43	10.3783	30261.5	57.1028	0.00639901	17805.1	1395	63562	173.592	175.884	271.54
Yulin city	106	2016	191.076	3.51244	1.1957	808.649	8.52248	51227.7	33.9499	0.00890007	28942	1753	65265	174.691	178.395	268.237
Jinchang city	107	2016	196.434	3.68688	0.00601661	718.42	10.8411	27947	18.1786	0.00515233	2873.56	980	53996	188.421	181.494	250.052
Baiyin city	108	2016	178.818	3.82232	0.60193	2801.65	10.8411	16320.4	18.1064	0.00905518	12502.5	1512	53848	163.317	171.524	243.265
Wuwei city	109	2016	171.95	3.67807	0.189578	2770.1	10.8411	16056.8	21.1356	0.00590472	13072.5	822	56148	156.494	162.179	240.752
Zhangye city	110	2016	180.425	3.84716	0.308467	2332.05	10.8411	20693.1	18.197	0.00339449	11140.6	1138	57708	178.97	170.212	203.799
Pingliang city	111	2016	169.041	3.85376	5.31239	2152.03	10.841	11055.6	49.9171	0.021047	10353	416	55693	151.217	162.299	240.16
Qingyang city	112	2016	172.169	3.62514	6.70454	1567.14	10.8411	16902.7	73.6202	0.00995685	13328.8	448	61669	157.244	165.295	233.952
Longnan city	113	2016	167.507	4.03777	0.721311	3440.7	10.8411	8728.29	57.5828	0.0103452	17093.5	207	52205	137.993	160.215	278.225
Shizuishan city	114	2016	187.047	3.46323	0.0737455	1600.82	1.2382	42030.1	14.5071	0.0141243	2727.47	648	56989	178.187	175.85	236.662
Karamay city	115	2016	217.554	3.38744	2.5065	1603.28	21.7755	85846.3	6.13197	0.00387847	1435.92	887	87001	219.266	193.608	255.426
Tangshan city	1	2017	219.286	3.51542	0.45234	1298.26	172.623	52388.9	15.8793	0.0531765	18000	8133	66843	198.706	233.294	261.803
Handan city	2	2017	211.059	3.9182	0.495281	1845.12	293.876	21452.4	28.2333	0.0871115	20024.6	5251	58917	192.096	216.492	263.813
Xingtai city	3	2017	205.903	4.14599	0.489565	2682.24	230.117	14820	54.3834	0.0635406	19636	4803	59431	184.539	223.018	245.361
Zhangjiakou city	4	2017	212.761	3.99028	0.285816	3213.49	87.3846	19887.6	25.4305	0.0126369	21372	2119	63976	187.446	232.586	260.338
Chengde city	5	2017	210.906	3.97086	0.204691	2592.65	17.4724	24828.9	40.7348	0.00962269	22598.2	1599	60270	187.071	227.47	259.523
Datong city	6	2017	214.572	4.09434	3.66706	2115.14	33.2397	20400.4	13.8532	0.0226238	12637.5	1784	59924	193.719	225.738	263.148
Yangquan city	7	2017	217.026	4.0441	4.06212	1490.14	1305.6	30581	13.0307	0.0289537	5660.37	702	56255	200.234	222.201	263.083
Changzhi city	8	2017	217.623	4.11398	1.73515	2168.04	128.576	27007.6	34.2753	0.0242207	11797.3	1330	57750	197.759	220.377	278.221
Jincheng city	9	2017	225.797	4.23989	2.2536	2160.45	504.871	30967.6	39.4144	0.0234483	9325.75	1018	62656	215.962	223.502	262.459
Shuozhou city	10	2017	209.262	4.08075	3.67685	1602.39	29.4632	39528.9	18.1316	0.0154353	10210.9	417	59831	189.833	214.935	263.117
Jinzhong city	11	2017	222.434	4.09584	2.24603	1499.79	13.0119	21659.3	45.462	0.0202538	16024.7	2028	61554	208.236	221.189	271.592
Yuncheng city	12	2017	216.752	4.18037	0.0439885	2360.57	1271.21	15806.6	54.6713	0.0361701	16090.9	1923	55267	202.185	216.137	265.986
Xinzhou city	13	2017	210.315	4.11382	2.74205	1497.09	1268.79	15018.3	76.4596	0.0122048	17462.3	695	52191	188.859	220.145	263.315
Linfen city	14	2017	215.686	4.32095	1.70664	1148.37	62.0368	18987.9	45.5307	0.0213564	18780.7	1131	56866	201.204	215.789	263.33
Lvliang city	15	2017	211.21	4.2409	1.44629	2660.45	2148.12	19954.6	129.243	0.0184566	17415.4	866	61378	191.122	210.283	279.241
Baotou city	16	2017	230.292	4.06337	0.063011	1096.23	52.4777	83067.6	15.7556	0.00806684	9061	3336	69706	218.729	226.364	275.625
Wuhai city	17	2017	232.2	3.71528	0.053784	2204.24	21.2559	69006.5	10.5999	0.0250855	1143	276	67658	219.802	226.35	283.785
Chifeng city	18	2017	206.137	3.93418	0.633261	1604.03	62.2248	26259.2	30.6393	0.00510992	26870	926	63809	185.137	213.875	261.433
Erdos city	19	2017	228.363	4.19298	1.15749	2364.54	895.836	127232	52.4228	0.00185309	23079	1761	78166	215.317	221.469	283.98
Hulunbeier city	20	2017	208.441	3.92927	1.59269	1334.88	1068.07	38237.2	43.5701	0.000993998	27501	606	64449	188.434	223.822	246.569
Anshan city	21	2017	215.475	3.891	0.0222425	2107.81	19.2529	50581.7	19.0788	0.037137	7602.6	4605	50187	193.532	240.446	242.569
Fushun city	22	2017	218.28	3.7013	0.508493	1593.91	19.3981	46286.9	10.7844	0.0187206	7052	1649	56941	195.75	236.048	260.398
Benxi city	23	2017	213.463	3.88875	0.172068	1759.92	16.1486	51352.6	12.6413	0.0175897	5017.98	867	50881	188.25	233.494	260.327
Fuxin city	24	2017	201.599	4.09651	2.03295	4063.8	775.8	25632.8	23.1609	0.018011	7511	1178	54331	178.895	217.863	247.027
Panjin city	25	2017	224.002	3.80755	2.9602	1610.74	131.523	68553.1	10.7775	0.0316841	3917.32	1553	45890	205.317	240.102	256.461
Huludao city	26	2017	202.364	3.8563	0.147272	1059.57	38.1962	21198.8	13.9496	0.0265937	9587.1	995	55037	177.826	233.998	225.915
Jilin city	27	2017	215.608	4.11382	0.0715127	1603	179.167	35936.3	22.0488	0.014976	15289	2615	59923	195.127	230.189	256.757
Liaoyuan city	28	2017	198.335	3.69312	0.383292	1244.84	419.049	36530.8	16.8363	0.0229572	4944.85	298	50474	174.864	224.292	228.683
Tonghua city	29	2017	207.21	4.03211	0.139033	3699.1	478.617	29356.9	58.5746	0.0138996	7498	532	52054	181.147	231.144	249.791
Baishan city	30	2017	209.739	3.73767	1.15244	2138.1	95.203	34481.9	21.269	0.00685518	6835	297	50230	182.426	234.305	255.299
Songyuan city	31	2017	196.55	3.98434	1.31075	2076.5	89.5133	36790.2	38.1907	0.0129901	12974.9	520	55434	171.372	209.253	256.614
Jixi city	32	2017	204.562	3.91761	2.97662	6306.37	135.999	18625	19.079	0.00774405	9325.6	441	54626	176.908	225.569	257.715
Hegang city	33	2017	209.189	3.7619	2.40924	5229.36	177.941	16135.3	12.9133	0.00688715	5984.3	264	54001	184.624	225.426	260.81
Shuangyashan city	34	2017	203.699	4.22435	3.85313	5015.06	41.9669	19348.5	32.1137	0.00414426	9089.7	401	58133	178.904	220.734	254.626
Daqing city	35	2017	228.529	3.56981	1.89484	803.189	113.527	97876.5	5.90786	0.0128743	8876.3	3687	74583	210.376	241.82	264.333
Yichun city	36	2017	205.611	3.74266	0.0452042	6347.13	20.456	13951.5	12.6273	0.00353659	7201.7	243	38713	172.879	232.062	265.639
Jiamusi city	37	2017	204.711	4.10198	5.90408	3103.7	10.0627	16782.6	9.20545	0.0127625	13632.1	270	53467	177.96	223.559	258.803
Mudanjiang city	38	2017	216.378	3.88753	0.100286	2986.64	439.452	28585.8	32.9402	0.00656759	12431.9	929	110393	193.367	240.265	248.964
Heihe city	39	2017	205.277	4.18464	0.588266	7905.05	215.66	16520.7	94.7048	0.00232172	15986.1	651	52329	174.395	230.309	261.777
Xuzhou city	40	2017	239.328	3.97519	0.262602	1137.77	226.968	35056.3	14.5447	0.0883128	16350.9	21486	63917	226.275	254.157	255.494
Suqian city	41	2017	235.775	3.76538	0.00557716	1929.43	194.072	24298.9	21.0007	0.0693336	10552	7853	59740	224.475	249.466	248.221
Huzhou city	42	2017	249.642	3.92691	0.00570876	1370.54	376.534	42483.3	14.946	0.0457045	7958	25908	72335	231.855	285.735	242.805
Huainan city	43	2017	221.889	3.87266	3.34614	2090.92	155.478	19266.1	17.3798	0.0704989	8513	5232	71218	181.753	265.842	274.56
Maanshan city	44	2017	234.336	3.80399	0.335625	1064.84	971.248	34702.7	21.2441	0.0565572	7179	9729	71809	208.552	264.868	264.006
Huaibei city	45	2017	220.847	3.62966	2.30926	1531.85	484.503	20399.7	16.9307	0.0791682	4333	2191	65286	189.84	241.702	285.347
Tongling city	46	2017	219.111	3.54385	0.0254261	1376.09	179.194	56129.2	12.6654	0.0571524	4614	2138	65944	185.741	265.051	245.832
Chuzhou city	47	2017	222.278	3.39047	0.0125707	2439.18	722.333	17649.6	39.3725	0.0335898	17574	7004	67264	193.418	253.713	260.463
Suzhou city	48	2017	206.386	3.94003	0.0087	2292.96	359.609	12066.9	19.3391	0.0660026	16471	1944	56452	172.88	233.808	267.202
Bozhou city	49	2017	206.715	3.73505	0.0708983	3219.01	347.322	10261.6	20.3837	0.0763995	14158	2744	57350	174.206	236.972	259.086
Chizhou city	50	2017	221.902	3.7305	0.059103	2192.21	446.456	20944.3	19.8749	0.019288	8780	2950	62289	192.619	251.142	265.474
Xuancheng city	51	2017	223.422	3.86723	0.00122992	1500.02	254.896	20631.9	45.8635	0.0227402	12221	4723	68760	196.845	259.653	245.355
Sanming city	52	2017	235.555	3.7535	0.174088	1556.3	47.7123	37211.6	49.4434	0.0125408	15175	4518	71555	210.847	264.151	265.193
Nanping city	53	2017	231.955	3.65144	0.0325041	1823.51	135.027	27103	34.1723	0.0121385	15813	2852	64347	205.671	264.222	260.123
Longyan city	54	2017	240.493	3.71089	0.100258	1259.38	72.954	36131.9	20.5439	0.0165766	14436	6501	64211	219.628	263.682	267.264
Jingdezhen city	55	2017	226.164	3.99009	0.0318379	2819.04	144.345	26195.2	22.3852	0.0321171	4817	2134	57851	194.79	263.638	261.677
Pingxiang city	56	2017	218.465	3.85714	0.16151	2313.65	211.425	26442.5	21.1058	0.0522057	7114	2716	61464	187.555	251.769	260.025
Xinyu city	57	2017	222.786	3.75044	0.0187729	1621.51	299.745	44811.7	15.1779	0.0383889	4446	1778	59185	195.801	250.671	261.229
Ganzhou city	58	2017	224.364	3.90701	0.0479583	2366.15	530.125	12514.8	27.8128	0.024744	31029	9214	60337	196.085	253.105	265.53
Yichun city	59	2017	211.894	3.93652	0.0909059	1944.32	148.015	16006.1	62.6099	0.032246	19976	4314	53568	178.224	246.767	259.716
Zibo city	60	2017	231.235	3.83038	0.0230047	934.963	100.095	53626.1	8.70344	0.0725901	11385	11619	67003	215.255	246.155	256.903
Zaozhuang city	61	2017	223.219	3.68663	0.797595	1393.26	32.9676	31790.6	15.8168	0.0915863	8574.3	4635	58353	200.078	245.9	258.431
Dongying city	62	2017	240.982	3.54674	1.30751	759.032	44.2431	100464	11.2877	0.0236564	9207.4	6502	76938	227.526	247.828	272.984
Jining city	63	2017	218.61	3.80844	0.942847	1175.17	151.259	28312.5	17.9957	0.0789309	19598.6	13482	61909	197.053	234.791	260.398
Taian city	64	2017	218.005	3.93476	0.389912	1451.81	144.216	32993.2	27.8535	0.0735635	15473.2	6963	59653	194.366	236.314	262.803
(DC)Laiwu city	65	2017	217.85	3.63785	0.191648	991.853	173.206	31461	7.97331	0.0574354	4597.3	4291	59740	193.144	237.181	264.314
Linyi city	66	2017	221.921	3.84374	0.0735531	1187.64	23.8472	21462.5	18.3874	0.0675935	27685.6	9098	63440	201.026	241.732	254.928
Luoyang city	67	2017	230.113	4.11382	0.056086	1601.15	610.183	29933.7	24.7813	0.0483723	19402.9	13870	57863	213.629	241.49	263.884
Pingdingshan city	68	2017	218.59	3.85164	0.904594	2079.57	50.5659	19997.8	32.0596	0.0719361	14668.2	3857	52728	194.66	238.132	262.109
Hebi city	69	2017	215.437	3.57459	0.2893	1863.72	1054.18	25774.1	20.2507	0.0779102	4566.43	1132	46871	197.441	223.798	259.678
Jiaozuo city	70	2017	225.744	4.03016	0.10561	2094.98	208.848	31753.3	41.7027	0.0911324	8020.81	6540	50980	209.856	233.139	264.783
Puyang city	71	2017	213.513	3.92098	0.342521	1897.11	276.526	21137.2	33.1394	0.103152	6772.71	2295	51319	191.894	227.067	260.28
Sanmenxia city	72	2017	224.937	3.89427	1.64651	2153.82	750.332	33472.4	40.219	0.0217226	10089.9	1024	57207	205.717	232.98	273.802
Nanyang city	73	2017	213.858	4.08614	0.071772	1992.88	179.534	16143.5	44.0807	0.0452676	39972.2	6278	51871	184.064	233.143	277.209
Huangshi city	74	2017	230.508	3.70352	0.116146	1385.07	148.483	29189.9	19.9671	0.0591316	7047.08	2875	48801	208.703	249.419	268.162
Ezhou city	75	2017	235.127	3.58435	0.0812979	1284.59	218.044	38015	9.23467	0.0695489	3728.88	822	46920	210.231	258.501	274.872
Hengyang city	76	2017	210.965	3.94951	0.16657	2238.63	151.602	19394.1	23.1182	0.052291	21122.2	5032	55761	176.969	243.601	263.93
Shaoyang city	77	2017	200.17	3.91542	0.0993553	2246.73	97.5317	10304.2	43.9401	0.0396543	22523	2533	58665	162.385	237.555	257.015
Chenzhou city	78	2017	212.826	3.99636	0.441245	645.517	312.739	23554.6	33.4234	0.0276083	17923	2340	60820	183.168	239.379	262.522
Loudi city	79	2017	207.378	3.78032	0.233383	1715.8	337.506	18555	24.3121	0.0559872	15061	2000	53301	176.602	235.479	257.95
Shaoguan city	80	2017	222.158	4.08261	0.0514954	2099.9	18.299	24302.8	13.0182	0.0181937	16633	2562	65739	193.088	253.565	261.092
Yunfu city	81	2017	213.463	3.53281	0.0387626	2930.4	40.0536	17253.7	35.1004	0.0385257	7701	1436	63527	182.798	242.943	261.158
Baise city	82	2017	203.464	3.67681	0.532867	2369.07	0.940342	15624.4	44.5548	0.0115463	17293	1048	62528	171.174	226.744	267.797
Hezhou city	83	2017	206.735	3.75607	0.0639765	3162.29	19.204	13528.9	25.1633	0.0207607	5093	703	65799	174.708	231.289	267.881
Hechi city	84	2017	197.078	3.99747	0.323462	3117.49	5.89402	10579.8	24.4717	0.012845	13348.4	771	66085	161.128	226.651	262.057
Zigong city	85	2017	212.309	3.73957	0.134534	1571.93	3.97901	24266.8	7.91648	0.0739557	6537	2342	72099	178.447	249.016	257.432
Panzhihua city	86	2017	217.545	3.50915	0.488033	1227.69	0.0160267	43795	8.8452	0.0147019	4815	3253	76879	196.755	232.604	258.843
Luzhou city	87	2017	207.268	3.58157	0.0624777	2218.75	71.6252	18383.8	17.0488	0.0416939	13825	2630	65725	175.339	234.239	263.696
Guangyuan city	88	2017	203.878	3.68487	0.505829	3319.45	58.5811	13710.8	23.3505	0.0185673	19949	1634	68646	173.628	227.673	260.536
Nanchong city	89	2017	207.777	3.76027	0.00293536	2787.95	42.8784	14034.4	23.2883	0.0587387	22572	1496	60989	174.974	235.317	266.058
Guangan city	90	2017	204.749	3.77574	0.162574	1596.49	30.0823	17660.9	31.325	0.0734249	12757	1072	69813	172.236	230.538	265.256
Dazhou city	91	2017	198.32	3.95393	0.686711	1917.18	11.2642	15132.9	29.6144	0.0405137	19578	1712	50756	162.699	228.375	261.338
Yaan city	92	2017	209.927	3.86073	0.158872	1139.61	2.81532	18629.9	23.8087	0.0102353	6620	1201	56503	177.038	242.895	258.63
Liupanshui city	93	2017	207.223	3.95201	3.06367	759.19	8.88511	22589	25.6453	0.0344967	14226.1	1047	77366	186.685	219.894	252.029
Anshun city	94	2017	211.12	3.88342	0.0832513	3053.3	104.085	14072.3	12.3283	0.0324808	13847.2	1181	69391	188.95	226.088	257.142
Yuxi city	95	2017	206.035	3.7993	0.583373	940.068	19.5558	15538.4	23.5219	0.0228443	17312	2189	63591	179.273	226.423	257.366
Baoshan city	96	2017	201.437	3.79661	0.0673934	2401.47	21.5187	11043.8	24.6511	0.0133931	13865	432	62176	168.042	228.049	263.361
Zhaotong city	97	2017	189.822	3.67858	0.715535	2249.36	11.9302	7044.2	36.7616	0.0275859	16977	325	71849	153.797	218.121	257.364
Lijiang city	98	2017	220.339	4.1634	0.256018	2101.32	0.434582	11663	35.7967	0.00598424	7821	522	73865	192.356	247.77	262.906
Puer city	99	2017	198.143	3.92178	0.0837932	1484.14	6.41013	10398.1	43.074	0.00571545	20905	389	80910	161.103	233.219	256.722
Lincang city	100	2017	194.332	3.92967	0.0625647	2771.51	48.8038	10560.7	81.8862	0.0101185	16578	421	73920	154.583	231.316	258.39
Tongchuan city	101	2017	208.297	3.76653	1.2156	2029.62	60.5076	22364.8	11.9138	0.0213807	3996.45	256	57697	184.566	229.057	248.944
Baoji city	102	2017	214.079	3.42361	0.0792898	1414.33	7.49322	25423.2	24.7451	0.02103	16563.4	3935	57729	191.572	230.038	259.408
Xianyang city	103	2017	215.583	3.32179	0.268238	1433.63	43.7627	24348.3	46.1803	0.049036	15899.5	3717	52592	194.76	228.084	261.64
Weinan city	104	2017	205.312	3.78009	0.559923	1296.38	2.4236	15474.7	59.4679	0.0423329	19262.2	1514	55706	181.959	218.963	257.626
Yanan city	105	2017	212.462	3.93711	2.874	1297.87	8.62038	36381.7	42.2676	0.00642601	18161.9	979	67918	195.536	217.269	259.629
Yulin city	106	2017	212.585	3.61065	1.09634	750.995	45.8108	50170.1	29.1494	0.00896997	29380	1796	67120	195.528	217.802	259.443
Jinchang city	107	2017	220.069	3.58324	0.00431938	623.425	5.6985	33313.1	17.9158	0.00515233	3014.67	932	61136	210.031	221.694	250.276
Baiyin city	108	2017	207.808	3.84674	0.582615	2518.35	6.76684	15979.8	19.9029	0.00905518	12453.5	859	60464	185.931	215.281	266.48
Wuwei city	109	2017	198.317	3.84887	0.181526	3493.02	6.36216	13679.3	25.3896	0.00587381	13122.6	1665	61170	179.878	206.883	243.649
Zhangye city	110	2017	213.32	4.12633	0.260088	2644.31	9.21226	18225.3	21.2564	0.00339449	10911.2	1558	68655	203.647	213.072	245.721
Pingliang city	111	2017	196.201	4.24305	6.2799	4287.42	11.0921	10242.1	57.4242	0.021047	10366.6	450	61615	174.078	205.491	252.382
Qingyang city	112	2017	198.268	3.81331	6.68861	1318.14	11.6076	18368.8	69.6215	0.00995685	13377.5	819	68699	179.079	206.363	246.935
Longnan city	113	2017	187.906	4.26563	0.696	2898.37	12.6166	6209.61	61.7065	0.0103093	16938.5	343	54566	159.792	201.113	256.75
Shizuishan city	114	2017	213.149	3.57543	0.0425903	1551.62	1.91298	36657.9	15.871	0.013936	2775.97	2945	59896	199.905	216.333	251.111
Karamay city	115	2017	240.019	3.36695	2.53481	1494.82	4.18982	88950.1	5.39837	0.00400776	1567.42	892	96948	237.877	237.23	252.178
Tangshan city	1	2018	228.874	3.63811	0.406818	1300.74	161.677	53719.2	16.6114	0.0533878	18000	11351	74569	215.533	226.311	277.6
Handan city	2	2018	217.721	3.82494	0.525676	1946.69	213.326	22189	31.0915	0.0876917	21281.7	7878	62696	208.429	208.473	265.224
Xingtai city	3	2018	214.767	3.8478	0.364723	2979.77	196.021	17860.5	61.6	0.0641036	19891.6	8204	65235	201.643	216.465	255.032
Zhangjiakou city	4	2018	220.219	3.94178	0.164726	3475.46	189.13	21193.6	27.4269	0.0126369	21542	2748	69520	206.629	223.371	259.379
Chengde city	5	2018	215.31	3.82166	0.159393	2895.61	90.3197	25360.6	50.8883	0.00967334	23047.1	2396	65558	204.905	210.011	259.308
Datong city	6	2018	226.564	4.06732	3.32809	3048.55	94.5746	23814.2	21.757	0.0226238	12715	2522	63582	210.926	224.714	281.575
Yangquan city	7	2018	224.082	3.94197	4.38699	1562	95.7691	33564.7	12.926	0.0289537	5705.86	925	61813	217.116	214.154	265.135
Changzhi city	8	2018	222.82	3.736	1.77188	2332.57	159.104	30700.1	36.6929	0.0242924	11980.2	1804	61575	216.241	209.9	268.034
Jincheng city	9	2018	236.337	3.76723	2.49469	2628.28	139.107	37338	37.7734	0.0234483	9505.68	1337	67052	234.738	218.731	273.626
Shuozhou city	10	2018	220.681	4.03123	4.16425	1712.15	13.4705	38690.9	17.258	0.0153412	10212	495	66523	208.29	209.841	281.305
Jinzhong city	11	2018	227.954	3.79773	2.11777	1122.31	159.32	27710.2	47.9923	0.0203758	16037.4	2847	67380	227.824	217.918	246.636
Yuncheng city	12	2018	226.679	3.87577	0.0607482	2210.6	71.0379	18229.6	56.6131	0.0361701	15801.7	2753	62232	221.08	209.262	276.83
Xinzhou city	13	2018	218.925	3.80064	2.84555	1193.41	31.3167	20154	73.9364	0.0122048	17570.3	961	57132	207.256	212.766	268.66
Linfen city	14	2018	225.462	3.86283	1.88248	1420.6	85.8957	20707.4	48.4266	0.0213564	18934	1589	63695	220.768	208.821	271.212
Lvliang city	15	2018	217.935	3.53864	1.66846	2169.17	412.521	23625.6	121.111	0.0185508	17347.5	1401	68271	209.618	202.881	272.769
Baotou city	16	2018	233.82	4.02213	0.143582	1124.96	39.6759	61804.3	15.8785	0.00806684	9169	4098	75318	233.41	218.356	263.287
Wuhai city	17	2018	235.667	3.61227	0.104411	2198.65	17.5582	53148.7	8.77574	0.0250855	1156	471	75504	237.147	214.709	268.878
Chifeng city	18	2018	210.153	3.90197	0.714643	1417.12	166.02	21623.3	29.805	0.00509881	26917	1585	72254	200.872	192.212	273.411
Erdos city	19	2018	232.75	3.79661	1.32377	2691.51	371.236	109560	53.4281	0.0018646	23602	2882	95287	233.305	206.557	278.53
Hulunbeier city	20	2018	214.114	3.89732	2.41832	1093.15	70.7989	29899.7	41.9445	0.000978706	28487	854	70832	206.446	209.836	247.224
Anshan city	21	2018	226.637	3.97387	0.0283163	1939.69	14.9487	38432.1	17.0996	0.0369211	7724.26	5679	54947	210.861	226.581	278.849
Fushun city	22	2018	225.964	3.68738	0.456899	1692.89	6.51206	36467.4	9.39106	0.0185432	6912	2006	63156	212.297	224.55	273.672
Benxi city	23	2018	220.842	3.88074	0.183235	1837.04	28.8141	35013.7	11.8974	0.017352	5299.5	859	55841	204.461	221.621	273.532
Fuxin city	24	2018	206.35	3.93281	1.37708	3968.87	66.5493	18136.7	18.9502	0.0179142	7756.33	1376	56271	195.79	205.698	242.419
Panjin city	25	2018	233.793	3.72304	2.87036	2238.21	140.885	60552.6	13.6213	0.0316841	4049.93	2194	51592	222.241	234.495	270.681
Huludao city	26	2018	216.615	3.74997	0.142091	1374.35	27.4223	22912.1	12.1414	0.0264977	9576.7	1352	59891	196.056	228.752	262.462
Jilin city	27	2018	227.804	4.07431	0.0802564	1582.03	2.73717	33091.2	24.1067	0.0149399	15398	2751	66592	210.003	216.695	306.782
Liaoyuan city	28	2018	207.49	3.81815	1.57784	1571.49	2.2018	32725.3	25.136	0.0227626	4957	398	57948	190.422	205.642	267.219
Tonghua city	29	2018	215.874	3.96537	0.0128732	4289.86	70.5588	23709	80.5697	0.0138355	7564	700	58342	198.91	220.494	263.509
Baishan city	30	2018	216.876	3.84716	1.33853	2370.09	0.169864	34687.8	26.434	0.00674093	6910	318	55846	199.456	219.663	269.344
Songyuan city	31	2018	199.773	4.07125	2.17817	1845.61	11.3839	30899.6	43.0845	0.0129901	13179	521	63227	187.952	186.015	263.816
Jixi city	32	2018	211.997	3.70254	4.74831	4810.45	204.095	19641.1	20.5853	0.00765554	9330.9	592	59077	194.311	211.837	270.701
Hegang city	33	2018	215.907	3.62274	5.71251	4990.16	2.30609	18433.3	12.2683	0.00681896	6015	353	53486	201.894	212.259	268.819
Shuangyashan city	34	2018	208.337	3.71649	12.2365	4394.5	16.91	22667.3	30.5545	0.00621638	9090.5	469	54264	196.254	202.687	258.515
Daqing city	35	2018	233.485	3.66151	2.32274	806.22	93.3554	65486.7	5.45624	0.0128743	8936	4162	89756	225.708	226.624	271.644
Yichun city	36	2018	211.549	3.70155	0.0434248	6692.71	14.1568	15208.7	12.084	0.00347561	7241.1	273	42938	190.315	216.281	273.075
Jiamusi city	37	2018	208.538	3.97293	7.14089	3396.3	13.4969	20434.8	8.46724	0.012601	15879.2	388	58334	194.359	200.474	270.022
Mudanjiang city	38	2018	224.046	3.86682	0.104544	2659.79	307.514	30753.7	37.8762	0.00649033	12681.6	1199	62277	209.385	224.789	271.123
Heihe city	39	2018	211.323	3.69038	0.810689	6912.33	142.38	20156.6	98.9445	0.00229288	16005.6	740	46663	192.177	214.973	267.925
Xuzhou city	40	2018	253.732	3.89243	0.303206	1134.21	185.817	43830.4	16.3025	0.0888228	16610.6	23212	71457	245.412	251.072	286.055
Suqian city	41	2018	249.789	3.75068	0.00259227	1880.17	90.5796	31858.4	24.4978	0.0693336	10565	15750	65088	243.804	241.073	285.404
Huzhou city	42	2018	269.886	3.88074	0.00466575	1550.36	309.166	53530.3	15.7315	0.0458763	8079	37987	81617	253.61	286.748	293.007
Huainan city	43	2018	232.225	3.75256	3.38056	839.632	166.417	17368.4	18.6179	0.0704989	8367	5154	84508	203.084	255.656	285.885
Maanshan city	44	2018	249.307	3.73481	0.221932	961.368	856.559	44210.9	22.3709	0.0565572	7222	12980	82120	229.41	261.726	292.458
Huaibei city	45	2018	227.738	3.65222	2.22197	1617.43	172.457	23503.2	19.1445	0.079533	4379	2933	72146	209.303	232.665	279.669
Tongling city	46	2018	237.182	3.6286	0.0482042	1158.24	177.449	40377.1	14.2803	0.0571524	4684	3288	74690	206.176	262.621	293.349
Chuzhou city	47	2018	236.422	3.58712	0.00968187	2350.14	510.926	23523	40.997	0.0335898	17941	10031	73608	215.402	244.975	290.298
Suzhou city	48	2018	216.574	3.86283	0.167693	2387.71	372.34	15374.2	21.643	0.0661032	17452	3276	64089	193.875	221.546	282.502
Bozhou city	49	2018	218.951	3.79841	0.0887138	3115.76	466.472	13123.5	22.9149	0.0771036	15574	4218	64547	195.592	226.825	281.787
Chizhou city	50	2018	234.756	3.84524	0.0542872	2195.41	382.155	25055.2	22.2963	0.019288	8734	3575	70720	214.452	248.616	276.624
Xuancheng city	51	2018	238.476	3.71382	0.00114981	1427.23	564.185	26766	48.9544	0.022659	12024	7485	72357	218.523	251.129	281.383
Sanming city	52	2018	248.222	3.57711	0.139576	1308.6	11.1746	48624.9	53.215	0.0125844	15273	4901	79202	229.992	255.513	295.183
Nanping city	53	2018	243.408	3.70081	0.0252555	1827.58	21.4195	35514.1	37.9959	0.0121766	15890	3257	69984	222.845	253.429	293.112
Longyan city	54	2018	253.534	3.73433	0.0569424	1143.14	12.3821	48225.4	22.793	0.016734	14561	8857	70094	238.658	255.797	298.555
Jingdezhen city	55	2018	238.992	3.8245	0.0262369	2717.06	174.23	26901.6	24.1689	0.0323071	4782.92	3047	63686	215.344	253.018	291.607
Pingxiang city	56	2018	227.043	3.86304	0.178611	2407.49	262.827	27741.7	23.6112	0.0522057	7093.48	3644	71636	208.813	231.41	279.318
Xinyu city	57	2018	235.599	3.80733	0.0218756	1413.77	305.753	46029.7	16.4032	0.0393329	4448.85	1959	70453	212.822	236.928	308.405
Ganzhou city	58	2018	236.954	3.81419	0.0431866	2381.64	434.359	17199.1	29.8658	0.0249219	31007.9	15520	66875	219.341	241.592	286.695
Yichun city	59	2018	225.91	3.75724	0.0614034	2180.94	256.095	20789.7	72.902	0.0324067	19892	7047	60751	199.593	236.078	294.342
Zibo city	60	2018	246.087	3.80755	0.027438	935.118	116.683	62025.4	9.4776	0.0727578	11464.3	14130	71432	233.447	243.07	293.318
Zaozhuang city	61	2018	236.956	3.7542	0.550401	1392.03	29.6135	35254	17.5331	0.0926819	8776.6	6014	63410	220.25	241.598	283.7
Dongying city	62	2018	251.078	3.53398	1.39195	768.65	25.1147	110521	11.4764	0.0238991	9227.7	7774	89503	244.905	244.692	283.081
Jining city	63	2018	232.194	3.80042	0.836923	1298.08	29.7442	33956.2	20.1744	0.079646	20267.7	17243	66160	216.693	231.884	283.956
Taian city	64	2018	232.082	3.87016	0.284196	1571.73	125.456	37262.4	30.758	0.0738212	15588	9209	61508	213.179	232.22	294.263
(DC)Laiwu city	65	2018	227.105	3.62993	0.188791	997.897	7.0809	42036.4	7.98622	0.0574354	4729.8	4618	68637	213.492	223.133	279.285
Linyi city	66	2018	236.137	3.89508	0.0176325	1252.37	32.7563	25642.7	19.7606	0.0686406	28581.4	11059	67679	220.317	238.022	284.964
Luoyang city	67	2018	247.825	3.9188	0.0477196	1608.33	418.994	38115.8	27.0185	0.0485692	19585.2	19953	65974	233.442	244.811	300.809
Pingdingshan city	68	2018	227.973	3.80064	1.261	2016	142.134	23974.4	32.7124	0.0723167	14688.5	5379	60797	213.391	223.866	283.599
Hebi city	69	2018	225.575	3.39182	0.486182	1966.77	647.509	29871.9	23.3635	0.0783685	4572.82	1947	54967	217.544	216.577	268.459
Jiaozuo city	70	2018	240.938	3.63046	0.207698	2153.3	238.206	37339.5	47.2944	0.0916237	8031.69	8217	59234	230.105	229.829	296.913
Puyang city	71	2018	224.603	3.67554	1.0059	2008.62	265.316	25695.4	37.0918	0.103868	6918.09	2789	55800	211.805	217.953	278.961
Sanmenxia city	72	2018	237.127	3.61469	1.42482	2085.17	482.163	37883.3	43.3672	0.0216273	10091	1529	64578	224.715	229.675	291.671
Nanyang city	73	2018	222.498	3.78305	0.0819937	2015.07	116.158	19995.5	48.8671	0.0467011	39846.7	9007	57453	205.022	219.113	286.368
Huangshi city	74	2018	242.945	3.56699	0.103325	1358.78	75.5804	34937	20.9034	0.059568	7347.8	5457	54437	229.139	246.09	282.833
Ezhou city	75	2018	250.665	3.6517	0.0831997	1219.04	25.3673	50743.5	9.91684	0.0695489	3868.82	1187	51741	233.455	261.066	288.605
Hengyang city	76	2018	221.128	4.01332	0.156986	1996.76	309.417	23032.4	27.0395	0.0523564	21101	6279	62328	195.361	230.805	288.642
Shaoyang city	77	2018	206.529	3.87619	0.0821471	2912.07	112.141	13207.7	48.3011	0.0397504	22533.1	3956	63871	181.948	216.023	270.456
Chenzhou city	78	2018	222.483	3.83988	0.385872	689.81	526.775	27576.8	36.8328	0.02766	17930.3	3088	65367	202.301	225.699	283.297
Loudi city	79	2018	215.566	3.80243	0.158473	1758.61	231.351	21440.6	26.8653	0.0561105	15102	3005	63427	195.428	220.013	273.996
Shaoguan city	80	2018	233.479	4.00533	0.0578826	1963.09	36.1705	26659.1	13.5312	0.0183023	16917.5	6139	75531	211.834	246.059	282.103
Yunfu city	81	2018	224.379	3.78396	0.0481252	2717.67	30.0873	20005.4	29.4282	0.0386542	7741.36	2299	72525	203.445	232.692	278.411
Baise city	82	2018	213.672	3.57038	0.53687	2258.46	0.820313	18237.4	51.4526	0.0116292	17831	1448	67866	193.245	214.911	278.882
Hezhou city	83	2018	221.612	3.80087	0.101635	2906.68	5.35414	16546.9	25.2394	0.0209308	5123	1021	71144	197.858	228.271	287.961
Hechi city	84	2018	206.456	3.86912	0.3408	2892.5	0.436146	12643.2	24.2954	0.0129346	13574	1111	71345	182.462	213.171	273.494
Zigong city	85	2018	221.012	3.7556	0.0364794	1738.23	5.15609	28317.8	8.22995	0.0737275	6550.74	2990	78652	197.692	232.349	277.428
Panzhihua city	86	2018	225.884	3.53544	0.463406	1202.55	76.6243	55629.5	9.60199	0.014567	4812.22	3110	86749	214.324	220.118	274.545
Luzhou city	87	2018	215.942	3.60169	0.0893774	2406.2	62.2885	22986.3	19.6172	0.0416939	14628.9	3350	72722	196.043	218.529	276.962
Guangyuan city	88	2018	210.938	3.70278	0.555914	3504.62	19.0063	17639.6	22.7563	0.0184448	19970.1	1844	74338	192.656	213.13	267.335
Nanchong city	89	2018	215.245	3.68613	0.00660991	2848.72	28.0156	18283	24.0934	0.058338	22689.6	2326	71344	193.328	220.749	277.627
Guangan city	90	2018	212.38	3.69163	0.147071	1577.19	25.5748	22570.3	35.4531	0.0729512	13865.6	1526	77434	190.567	218.739	272.865
Dazhou city	91	2018	206.482	3.806	0.685176	1833.21	12.1073	17359.6	32.3744	0.0401519	19573.3	2265	57940	181.892	210.916	279.634
Yaan city	92	2018	213.839	3.68437	0.0345713	1026.22	10.5199	24600.6	24.6149	0.0101688	6711.46	2000	60598	194.843	226.276	253.973
Liupanshui city	93	2018	215.594	3.72978	3.21513	868.006	113.26	31886	30.0829	0.0352027	14270	1524	84143	209.217	199.528	265.86
Anshun city	94	2018	219.943	3.9184	0.117721	2948.93	73.1704	22150.4	14.0301	0.0328046	13825.3	1948	78328	210.884	210.88	266.336
Yuxi city	95	2018	219.291	3.77276	0.556278	1050.07	4.77489	17000	25.1256	0.022948	17317	2627	72248	200.893	215.554	286.846
Baoshan city	96	2018	211.869	3.66587	0.0513801	2319.14	21.202	14599.7	28.1946	0.013444	14062	612	68469	191.31	213.549	276.716
Zhaotong city	97	2018	200.774	3.61092	0.966466	2281.53	3.15152	8286.21	39.4327	0.0278533	20970	522	84707	176.84	203.442	274.966
Lijiang city	98	2018	229.311	3.8221	0.119624	1716.19	74.7205	14060.7	39.0374	0.00598424	8489	511	85816	213.842	230.148	278.884
Puer city	99	2018	210.972	3.6491	0.0835587	1549.78	94.3949	13045.8	45.4147	0.00573804	22312	515	83510	184.39	223.784	275.48
Lincang city	100	2018	203.039	3.69088	0.10096	2847.72	5.16334	12901.8	94.0653	0.0102032	17125	591	79804	177.727	211.458	271.337
Tongchuan city	101	2018	220.675	3.89711	1.66856	2272.18	40.5028	21461.3	15.5315	0.0206079	4180.41	204	67493	203.711	225.457	268.015
Baoji city	102	2018	226.912	3.38371	0.066861	1469.8	26.3286	32133.3	29.9658	0.0208644	16697.8	4090	62261	209.313	231.25	277.154
Xianyang city	103	2018	227.554	3.43656	0.311626	1327.02	25.0844	29122.9	52.9829	0.0481978	16302.3	4813	57542	213.654	225.035	278.041
Weinan city	104	2018	214.999	3.71892	0.562389	1248.38	3.18675	17681.7	63.0635	0.0415715	19578.7	1749	60579	200.719	212.295	267.075
Yanan city	105	2018	220.131	3.45758	2.51033	1248.79	9.89069	36928.5	41.3084	0.00631801	18194.5	1267	74066	212.961	202.261	276.292
Yulin city	106	2018	219.399	3.43978	1.21857	822.619	15.0528	60446.7	28.1097	0.00894667	29375.3	2224	75264	213.572	202.742	268.925
Jinchang city	107	2018	227.007	3.64571	0.00584082	587.367	4.0725	32353.5	16.3088	0.00504032	2872.32	1359	69519	228.337	207.43	258.2
Baiyin city	108	2018	215.532	3.79975	0.781753	1140.63	4.0725	16960.7	19.9128	0.00905518	12579.3	1557	66477	206.382	195.587	282.005
Wuwei city	109	2018	203.407	3.83406	0.166798	2833.2	4.0725	14749.8	27.6441	0.00584289	13130.6	1965	64998	199.021	188.362	245.244
Zhangye city	110	2018	220.064	4.02303	0.430961	2384.89	4.0725	19006.3	22.5854	0.00339449	11357.9	3422	75492	222.819	195.788	255.094
Pingliang city	111	2018	203.726	3.941	6.20019	2624.38	4.0725	9889.25	61.5655	0.021047	10352.4	634	70029	194.704	188.261	261.63
Qingyang city	112	2018	209.127	3.68261	6.76371	1197.49	4.0725	17976.9	69.9089	0.00995685	13416.4	1238	73919	198.657	192.38	274.14
Longnan city	113	2018	197.927	4.12066	0.726562	3500.51	4.0725	8282.28	62.4334	0.0103452	16940.5	667	58781	181.115	183.666	279.367
Shizuishan city	114	2018	219.718	3.53602	0.0280513	1510.87	0.503364	42341.5	15.9469	0.013936	2825.33	1576	67057	217.19	201.815	260.613
Karamay city	115	2018	248.664	3.27865	2.50758	1469.6	1.38205	84144.4	4.63509	0.00400776	1710.96	1133	108091	254.797	227.076	267.655
Tangshan city	1	2019	240.436	3.68512	0.446501	1456.87	246.094	51449.3	18.1644	0.0532469	18000	12957	77990	229.758	233.73	287.894
Handan city	2	2019	229.896	3.81969	0.399228	2108.07	256.607	21695.3	33.8523	0.0879403	22617.8	9293	66540	226.64	213.171	271.053
Xingtai city	3	2019	230.229	3.85714	0.348693	3349.48	96.6398	17041.7	68.3492	0.0644253	20233	9561.67	67415	218.001	228.028	274.621
Zhangjiakou city	4	2019	233.704	4.01764	0.0998094	3628.36	174.661	20792.4	28.7452	0.0126369	21713.4	3161	70937	221.047	233.15	276.519
Chengde city	5	2019	224.97	3.8401	0.158634	3059.88	42.891	24386.9	54.7113	0.00969866	23496	2913.67	69365	218.163	213.626	268.075
Datong city	6	2019	236.477	4.05004	2.56796	2097.62	50.376	23971	14.7597	0.0226238	12751	2584	70638	226.464	234.44	273.255
Yangquan city	7	2019	236.729	3.96708	3.72594	1654.19	44.1483	31927.1	14.9812	0.0289537	5713	984	65202	233.75	224.361	269.055
Changzhi city	8	2019	236.018	3.77414	1.85587	1878.77	172.582	29691.1	19.2514	0.024364	12078	1747.33	65172	235.432	218.522	269.757
Jincheng city	9	2019	251.934	3.74195	2.10146	2617.54	727.636	36290.4	40.3074	0.0235544	9651	1572.67	68461	257.378	227.775	277.876
Shuozhou city	10	2019	231.674	3.99747	4.49767	1797.44	0.164009	37446.1	17.5407	0.0154353	10287	564.333	70334	226.901	219.631	269.333
Jinzhong city	11	2019	244.001	3.85609	2.23953	1173.51	21.7273	27116.8	51.8038	0.0204368	16087	3484.67	69202	245.257	227.151	270.49
Yuncheng city	12	2019	240.613	3.90278	0.095257	2360.54	604.278	18314.3	60.8308	0.0362406	15959	2939	62679	240.098	221.891	276.348
Xinzhou city	13	2019	229.3	3.86974	3.54477	1318.05	18.6819	19853	76.4393	0.0121652	17516	1065.67	65612	223.38	220.171	265.45
Linfen city	14	2019	238.248	3.90399	2.15384	1349.59	20.3552	20278.7	50.3953	0.0212577	19167	1711.67	66670	240	216.328	272.313
Lvliang city	15	2019	229.634	3.57375	1.98162	1782.45	2683.39	24453.9	99.0942	0.0185508	17453	1618	70663	226.209	211.282	274.303
Baotou city	16	2019	246.587	4.04603	0.131316	1240.79	83.2381	55318.8	18.1261	0.00810285	9336	4349.33	81889	248.615	230.45	269.23
Wuhai city	17	2019	245.94	3.60767	1.15811	1868.75	31.2953	57517.7	7.67061	0.0250855	1159	542	85776	252.659	223.493	264.556
Chifeng city	18	2019	221.69	3.93789	0.66708	1400.5	316.91	23279.5	29.4191	0.00510992	27316	1788	77181	215.624	199.112	282.762
Erdos city	19	2019	242.887	3.65144	1.27772	3171.56	556.648	102030	55.9187	0.00188762	24055	3257	99292	248.363	218.786	268.618
Hulunbeier city	20	2019	223.859	3.88629	1.61226	1431.33	421.947	27776.4	49.0945	0.000974882	28839	972	76376	219.455	217.46	250.04
Anshan city	21	2019	234.129	3.93711	0.025554	2406.12	4.80899	34335	16.856	0.0367052	7847.86	5977.67	60962	223.721	229.329	277.237
Fushun city	22	2019	233.338	3.78442	0.421568	2086.01	42.2479	28924.3	11.2134	0.0183657	6911.4	2221.67	66686	224.37	226.34	275.679
Benxi city	23	2019	229.695	3.81969	0.165792	2107.13	76.2282	32622.5	11.8376	0.0172332	5596.82	797	55701	216.406	227.31	277.924
Fuxin city	24	2019	218.309	3.94565	0.433955	4129.14	11.3367	19532.4	16.5846	0.0178174	8009.68	1507.33	59849	209.195	209.97	263.565
Panjin city	25	2019	242.499	3.6504	2.75671	1799.18	412.201	62195.5	9.94144	0.0316841	4187.02	2494.33	55447	236.114	237.378	272.902
Huludao city	26	2019	224.043	3.83038	0.166738	1312.77	27.3205	22228.3	11.912	0.0264977	9708.8	1343.67	62556	208.996	226.268	269.698
Jilin city	27	2019	231.629	3.96024	0.0862193	304664	0.468802	20637.1	28.7638	0.0148677	15416	2454.33	69766	222.567	222.184	278.729
Liaoyuan city	28	2019	219.15	4.1089	1.42331	486193	0.498801	21101.7	43.2063	0.0227626	4977	459.333	63708	202.084	212.978	286.732
Tonghua city	29	2019	225.43	4.06303	0.00710577	908799	47.8531	20256.6	133.507	0.0137715	7684	751.333	60226	212.058	225.512	269.447
Baishan city	30	2019	227.82	4.11936	1.52829	387600	0.00992533	26292.4	30.5942	0.0066838	6943	321.667	58424	211.235	226.144	285.642
Songyuan city	31	2019	206.788	3.9888	4.20565	468712	3.96906	15963.3	77.5869	0.0129901	13413	580	71455	200.403	187.93	262.154
Jixi city	32	2019	219.246	3.705	5.13511	4745.37	3.17487	20033.4	19.7144	0.00747854	9388.46	560.333	63528	206.14	215.836	268.734
Hegang city	33	2019	224.067	3.73433	5.36459	5054.1	8.80462	21090.4	9.94215	0.00668258	6011.42	422.667	48238	215.242	216.247	267.431
Shuangyashan city	34	2019	217.949	3.84588	9.0784	4286.04	17.1937	21013.4	19.7936	0.00621638	9130.57	513	62406	207.714	209.896	266.391
Daqing city	35	2019	243.886	3.65894	2.16166	975.387	36.9804	58520.6	5.99327	0.0128272	8944.32	4204.33	100781	239.506	233.07	278.022
Yichun city	36	2019	224.03	3.76561	0.0301179	10401.5	17.7354	16375.3	15.9091	0.00341463	7388.35	207.667	44953	202.752	223.259	295.704
Jiamusi city	37	2019	215.907	3.79504	7.63252	5224.79	3.81434	18564.9	9.17826	0.0124394	15156	414	64270	205.661	204.085	271.235
Mudanjiang city	38	2019	236.956	4.0413	0.000637146	401.268	384.799	20364.2	52.9708	0.00643882	12714.2	1260.33	65154	223.61	231.199	291.503
Heihe city	39	2019	219.699	3.81551	0.77926	9237.97	146.756	22640.1	98.3557	0.00227846	16050.5	827.667	53820	204.087	220.637	269.561
Xuzhou city	40	2019	269.293	3.91402	0.216751	1098.97	477.514	44846.7	17.8803	0.0885678	16792.8	24779.3	78568	264.592	263.157	295.987
Suqian city	41	2019	263.25	3.84588	0.000683265	1942.03	178.501	34733	23.9439	0.069451	12064	17685.7	72473	261.613	250.777	291.339
Huzhou city	42	2019	283.803	3.79841	0.00489402	1507.72	722.893	59101	14.6521	0.0460481	8065	39164.7	89631	273.339	290.808	305.643
Huainan city	43	2019	244.346	3.89732	2.7792	1775.16	420.365	19334	18.0956	0.0706797	8604	5082.67	91156	223.41	259.039	286.789
Maanshan city	44	2019	262.606	3.84139	0.0944365	1026.52	2102.46	46782.1	23.9189	0.0565572	7333	13120.3	83815	246.916	270.399	300.265
Huaibei city	45	2019	241.679	3.92217	1.66658	1925.52	330.737	24807.3	22.3243	0.0798978	4397	2877	78796	227.2	243.403	286.366
Tongling city	46	2019	252.907	3.87515	0.0489665	1567.69	577.708	30571	20.3039	0.0571524	4637	2752.67	76311	230.804	269.302	296.113
Chuzhou city	47	2019	249.855	3.74597	0.0175605	1603.1	801.372	36663.2	27.1454	0.0336638	18427	9415.33	76413	233.352	255.87	293.435
Suzhou city	48	2019	229.731	3.90339	0.120971	2334.51	742.817	18101.8	21.438	0.0662038	19187	3241.33	67755	211.114	231.381	288.221
Bozhou city	49	2019	231.609	3.92849	0.0431725	2289.33	846.312	17342.3	17.7393	0.0778078	16359	4666.67	65672	212.343	235.989	287.282
Chizhou city	50	2019	247.047	3.82275	0.0657847	1878.15	674.844	29264.9	20.4246	0.019288	9429	3746.67	79614	230.46	257.279	283.241
Xuancheng city	51	2019	251.221	3.76399	0.00139265	2624.67	967.628	30619.4	46.7807	0.022659	12621	7786.33	77407	234.472	260.386	289.888
Sanming city	52	2019	258.137	3.53864	0.170506	1248.8	5.84718	52180.9	52.5412	0.0125844	15393	5020.67	86559	246.773	260.783	290.87
Nanping city	53	2019	254.061	3.74738	0.00827997	1688.64	158.725	38386.6	37.8882	0.0121005	16027.2	2632	76230	238.249	260.37	294.824
Longyan city	54	2019	265.365	3.77895	0.0827789	1206.76	9.99265	52613.9	25.3844	0.0166815	14752	8562.33	78850	256.606	262.759	299.038
Jingdezhen city	55	2019	251.348	3.89508	0.026186	895.66	144.543	28465.4	24.9941	0.0324971	4782.92	3867.33	71069	234.087	261.074	290.686
Pingxiang city	56	2019	237.328	3.87494	0.203566	2000.78	504.527	24743.6	27.765	0.0522057	7093.48	4455.33	76607	225.687	235.813	278.531
Xinyu city	57	2019	242.005	3.84716	0.0316773	1583.74	663.035	42079.1	17.5907	0.0393329	4448.85	1428	78069	228.103	242.038	287.864
Ganzhou city	58	2019	250.843	3.90781	0.0373651	1675.49	707.719	20600.2	21.6628	0.0249727	31007.9	17978.7	70640	240.725	247.236	290.825
Yichun city	59	2019	235.516	3.8431	0.0539443	4201.57	617.452	24833.8	59.5208	0.0323531	19892	8884	65679	217.309	242.164	283.565
Zibo city	60	2019	259.516	3.82842	0.0416228	1493.87	130.437	43246.5	15.9739	0.0727578	11395.7	14457	78815	251.07	251.786	301.47
Zaozhuang city	61	2019	251.205	3.85249	0.440087	1886.41	129.658	24047.5	25.1732	0.092901	8925.3	6008.33	70788	238.543	256.359	283.663
Dongying city	62	2019	265.708	3.62594	1.36755	1072.98	95.148	74777.2	17.0884	0.0240204	9279.8	7768.67	100224	264.388	256.552	286.717
Jining city	63	2019	247.764	3.87536	0.809182	1620.4	216.369	29197.9	26.8405	0.0799142	20555.7	18688.7	77459	237.008	240.221	296.999
Taian city	64	2019	245.16	3.91701	0.346699	1994.95	212.376	26361.9	38.3028	0.0738212	15974.6	10058.3	67883	231.897	240.159	298.055
(DC)Laiwu city	65	2019	238.794	3.62993	0.143086	1111.39	37.0287	39882.5	8.56286	0.0574354	4813.36	4350.33	55014	229.643	232.247	280.922
Linyi city	66	2019	249.336	3.97443	0.0195959	1378.42	156.175	24110.6	21.9797	0.0692223	29552.1	12036	76310	237.955	246.398	292.27
Luoyang city	67	2019	260.381	3.88855	0.0457778	1404.51	1022.15	39850.5	24.9277	0.0488973	19955.6	22202.7	75283	254.175	248.854	301.833
Pingdingshan city	68	2019	240.588	3.84203	1.07182	1710.99	257.211	25798	27.2184	0.0723167	14211.4	5879	62154	231.333	229.938	290.518
Hebi city	69	2019	239.747	3.51274	0.472291	1875.55	1702.11	33160.6	23.449	0.0783685	4613.75	2386	58801	237.327	228.03	269.044
Jiaozuo city	70	2019	253.253	3.71284	0.174171	1791.47	364.781	41990.2	39.345	0.0916237	8287.4	9386	61831	248.576	239.673	293.391
Puyang city	71	2019	239.189	3.94565	1.15396	1807.71	466.56	23944.6	32.2925	0.103629	7000.03	3082.33	70184	231.511	230.543	280.265
Sanmenxia city	72	2019	249.397	3.73146	0.621331	2100.95	1224.16	34691.5	44.366	0.0216273	10320.8	1746.67	66132	243.072	237.507	291.902
Nanyang city	73	2019	238.975	3.94816	0.0827773	1769.64	215.415	20804.1	46.0673	0.0467388	39222.6	9240	58160	225.355	230.63	299.127
Huangshi city	74	2019	254.907	3.76538	0.109861	1321.08	193.233	37716.7	20.4659	0.059568	7755.27	6517	56185	246.119	252.783	287.797
Ezhou city	75	2019	263.149	3.75934	0.0795558	1099.19	50.4694	56264.7	10.027	0.0701754	3985.16	1298	56038	253.3	266.365	289.842
Hengyang city	76	2019	232.502	4.03176	0.154429	1296.09	269.318	24621.4	24.518	0.0520949	21143	7179.33	66236	212.553	239.089	286.421
Shaoyang city	77	2019	219.012	4.02571	0.0829752	2937.17	215.589	15575.3	53.5143	0.0396543	22585	4507	65835	198.877	224.769	275.046
Chenzhou city	78	2019	228.832	3.94816	0.4051	865.982	1512.93	26947.2	43.8228	0.0276083	17991	3616.67	67178	215.608	225.737	278.136
Loudi city	79	2019	229.981	3.9277	0.131109	1669.17	676.573	22124.2	27.2157	0.0561105	15100	3402	64347	211.403	228.308	294.383
Shaoguan city	80	2019	244.678	3.97331	0.063335	2378.12	52.8527	25078.4	15.0922	0.0183023	17008.5	6750	87326	226.893	254.794	285.034
Yunfu city	81	2019	233.388	3.91721	0.0449376	2826.7	149.488	20842.2	27.7577	0.0386542	8862.34	2645.33	78144	217.581	239.802	273.938
Baise city	82	2019	220.654	3.69088	0.0605962	2672.07	0.511775	18693.2	49.1187	0.0116844	18196	1376.67	76420	207.723	215.071	273.51
Hezhou city	83	2019	232.014	3.82385	0.111626	1624	18.1885	18410	23.0362	0.021101	5173	1126.33	76481	215.626	231.562	286.96
Hechi city	84	2019	214.156	3.9184	0.353558	1641.38	26.9425	13504.6	22.6977	0.0129645	13678	1103.67	79601	196.403	214.46	272.239
Zigong city	85	2019	231.976	3.82341	0.040218	1728.41	14.0238	27712.5	9.06512	0.0730427	6619	3094.67	78164	213.638	239.483	278.904
Panzhihua city	86	2019	235.214	3.59484	0.25433	1333.34	106.286	46727.6	12.3041	0.014567	4840.58	2479	88005	227.867	227.926	272.728
Luzhou city	87	2019	225.84	3.70081	0.0449407	2146.17	159.72	27259.7	18.7324	0.0416122	14976.3	3916	76607	211.492	223.084	278.239
Guangyuan city	88	2019	222.931	3.74644	0.510767	1547.29	57.1883	19981.9	19.8419	0.0183222	20030.1	2031.33	82020	207.25	220.791	278.61
Nanchong city	89	2019	225.041	3.74289	0.00905477	2779.09	39.2314	20441.5	23.7734	0.0580175	23051.2	2588.67	80702	208.408	225.991	278.251
Guangan city	90	2019	224.05	3.92809	0.0700892	1582	65.6808	21829.3	44.3078	0.0724775	13967.4	1830.67	62055	206.505	227.634	275.483
Dazhou city	91	2019	217.882	3.88156	0.259644	1448.48	7.62852	20187.6	27.57	0.0397299	20294.8	2716.67	61582	198.153	218.977	281.053
Yaan city	92	2019	223.816	3.92986	0.0223303	929.517	5.43619	26624.4	23.3905	0.0101688	6751.34	2126.33	68543	208.302	231.147	261.732
Liupanshui city	93	2019	226.544	3.73218	3.76774	1214.99	38.8087	25721.9	57.1909	0.0356062	14655	1565	86650	226.446	200.647	273.938
Anshun city	94	2019	229.919	3.93847	0.0885957	3441.4	212.517	23433.4	15.1582	0.0331283	13912	2181	81854	227.824	207.557	277.487
Yuxi city	95	2019	227.326	3.81331	0.366903	1478.36	3.46749	21629.4	22.42	0.0230517	17369.5	3227	79179	217.374	212.818	286.563
Baoshan city	96	2019	220.553	3.69982	0.0575874	1685.54	29.3996	18481.1	26.8437	0.013444	14425.5	498.667	81222	205.611	214.608	280.71
Zhaotong city	97	2019	208.676	3.80755	0.583303	2525.57	13.0362	10748	34.6815	0.0280316	21140.4	598.333	88764	194.576	198.763	273.26
Lijiang city	98	2019	236.804	4.00003	0.0322749	1441.01	85.617	18390.6	31.5972	0.00598424	8755.99	363.333	97757	227.523	228.667	282.251
Puer city	99	2019	219.287	3.92908	0.16396	1133.18	14.4559	16736.1	36.2612	0.00573804	24087	776.333	89834	199.89	222.873	276.834
Lincang city	100	2019	210.502	3.84182	0.0668019	2137.85	21.968	15132.6	78.9242	0.0102032	18389.1	773.667	88971	193.448	209.015	269.525
Tongchuan city	101	2019	232.916	4.01782	1.47873	2194.03	164.331	23318.2	17.1443	0.0203503	4143.22	140	66831	220.738	234.624	270.04
Baoji city	102	2019	238.364	3.54616	0.0768577	1618.35	132.22	30739.4	37.4821	0.0208092	17003.4	4599.67	66984	225.443	239.888	278.273
Xianyang city	103	2019	240.368	3.69063	0.36422	1772.71	73.2641	26204.2	80.227	0.0479883	17037.8	5048.33	64021	230.968	234.251	282.535
Weinan city	104	2019	227.158	3.80822	0.56873	1251.48	4.33362	17949.6	71.3057	0.0413431	19897.5	1289.33	62814	216.712	221.723	271.541
Yanan city	105	2019	231.782	3.43173	2.14228	1260.2	9.68052	38367.2	40.0061	0.00631801	18289.1	1085.67	74830	229.197	210.504	279.001
Yulin city	106	2019	232.746	3.36384	1.17944	818.205	138.635	62940.5	23.6961	0.00896997	29487.5	2395.33	82830	229.533	213.561	278.232
Jinchang city	107	2019	240.054	3.34392	0.00169416	560.489	2.37148	41187.5	12.7341	0.00504032	2391.88	1469.33	79103	245.513	218.104	261.931
Baiyin city	108	2019	227.349	3.806	0.679428	1474.74	2.51128	15708.4	24.2788	0.00900542	12117.6	1354.33	74018	224.277	203.798	280.301
Wuwei city	109	2019	217.602	4.00697	0.207498	2785.22	15.4198	15009.1	29.0748	0.00584289	13023.7	2627	69337	215.067	205.968	247.127
Zhangye city	110	2019	232.876	4.00442	0.590446	2120.24	2.78327	20379.9	23.9757	0.00339449	11010.8	4323.33	76479	239.941	205.743	258.864
Pingliang city	111	2019	214.472	3.96784	8.67879	2761.35	2.96102	12074	62.8349	0.021047	10619.3	718	75160	211.275	192.577	264.828
Qingyang city	112	2019	216.435	3.64754	4.24433	1356.59	3.00617	18346.1	74.3616	0.00995685	16215.4	1625	73250	215.781	196.07	255.616
Longnan city	113	2019	208.037	4.0656	0.354981	3577.57	3.09086	9466.56	64.3369	0.0102734	18286.3	865.667	63033	197.584	189.716	275.859
Shizuishan city	114	2019	228.707	3.8221	0.0236379	2276.54	12.0275	34926.4	21.2065	0.0141243	2871.58	2651	70781	228.925	209.417	263.052
Karamay city	115	2019	261.688	3.44362	2.61525	1234.06	0.318263	101499	4.24114	0.00400776	1814.03	1216.67	126026	270.436	241.605	269.309

## Sheet: Sheet2
lndgi	政府调控度	地方财政支出/gdp	lnDGR		*10000取ln
lnhun	人力资本	教育经费/gdp			*10000取ln
lntec		科技/财政支出			*10000取ln
资本投资CI	资本存量/GDP
PD	人口密度
